# Supplementary material for: Sphingolipid Modulation Activates Proteostasis Programs to Govern Human Hematopoietic Stem Cell Self-Renewal
Source: Cell Stem Cell. 2019 Nov 7;25(5):639–653.e7. doi: 10.1016/j.stem.2019.09.008 (PMC6838675; doi:10.1016/j.stem.2019.09.008)
Supplement: Table S1. Table of GSEA Pathway Analysis for RNA-Seq Data from Ex Vivo Treated CB Cells, Related to Figures 5 and S5 [file mmc2.xlsx]

## Sheet: gseatable
gene_set	NES_4HPR_day2	FDR_4HPR_day2	NES_4HPR_day4	FDR_4HPR_day4	NES_U+S_day2	FDR_U+S_day2	NES_U+S_day4	FDR_U+S_day4	NES_3Factor_day2	FDR_3Factor_day2	NES_3Factor_day4	FDR_3Factor_day4
SWITCHING OF ORIGINS TO A POST-REPLICATIVE STATE%REACTOME DATABASE ID RELEASE 59%69052	2.81125	0	2.7526	0	-1.00796	0.645667	-0.951279	0.765044	1.34893	0.334921	1.7345	0.0448419
REGULATION OF DNA REPLICATION%REACTOME DATABASE ID RELEASE 59%69304	2.80334	0	2.77214	0	-0.99055	0.666764	-0.831642	0.911558	1.296	0.389759	1.76073	0.0372246
HH MUTANTS THAT DON'T UNDERGO AUTOCATALYTIC PROCESSING ARE DEGRADED BY ERAD%REACTOME%R-HSA-5362768.1	2.78145	0	2.82348	0	-0.461723	1	0.537134	1	1.85047	0.07723	1.97192	0.00346424
NIK-->NONCANONICAL NF-KB SIGNALING%REACTOME DATABASE ID RELEASE 59%5676590	2.77456	0	2.83422	0	0.332793	1	-0.554702	1	1.72481	0.120207	1.88367	0.00971172
METABOLISM OF POLYAMINES%REACTOME DATABASE ID RELEASE 59%351202	2.76746	0	2.80901	0	0.896668	0.810079	0.617313	1	1.58719	0.191804	1.92319	0.0071848
NEGATIVE REGULATION OF CELL CYCLE G2/M PHASE TRANSITION%GOBP%GO:1902750	2.76344	0	2.69892	0	-0.849426	0.851008	-0.51069	1	1.32774	0.356421	1.81701	0.0200086
AUTODEGRADATION OF THE E3 UBIQUITIN LIGASE COP1%REACTOME%R-HSA-349425.2	2.76326	0	2.80076	0	-0.463507	1	-0.693141	0.986838	1.73145	0.12048	1.89678	0.00892918
CDT1 ASSOCIATION WITH THE CDC6:ORC:ORIGIN COMPLEX%REACTOME DATABASE ID RELEASE 59%68827	2.76272	0	2.80778	0	-0.622297	1	-0.995714	0.70756	1.67707	0.144503	1.88197	0.00978988
FBXL7 DOWN-REGULATES AURKA DURING MITOTIC ENTRY AND IN EARLY MITOSIS%REACTOME%R-HSA-8854050.2	2.76265	0	2.815	0	-0.53616	1	0.412369	1	1.68867	0.142097	1.95294	0.00410128
ER-PHAGOSOME PATHWAY%REACTOME DATABASE ID RELEASE 59%1236974	2.75949	0	2.79861	0	0.814236	0.879981	0.960983	0.779157	1.75046	0.114539	1.9158	0.00807452
HEDGEHOG LIGAND BIOGENESIS%REACTOME%R-HSA-5358346.1	2.75671	0	2.85168	0	0.935236	0.771667	0.873057	0.866495	1.86036	0.0847805	2.03802	0.00594561
NEGATIVE REGULATION OF UBIQUITIN-PROTEIN TRANSFERASE ACTIVITY%GOBP%GO:0051444	2.75445	0	2.65541	0	-0.504565	1	-0.670389	0.991328	1.36278	0.321218	1.79235	0.0257334
ASSEMBLY OF THE PRE-REPLICATIVE COMPLEX%REACTOME DATABASE ID RELEASE 59%68867	2.75137	0	2.78522	0	-0.897748	0.789278	-0.82921	0.9124	1.41754	0.280428	1.83074	0.0175908
DEFECTIVE CFTR CAUSES CYSTIC FIBROSIS%REACTOME%R-HSA-5678895.2	2.75045	0	2.86067	0	-0.635037	1	-0.809141	0.930339	1.68925	0.142491	1.90466	0.0082367
ABC-FAMILY PROTEINS MEDIATED TRANSPORT%REACTOME DATABASE ID RELEASE 59%382556	2.74768	0	2.72128	0	-0.730798	0.958542	-1.15561	0.478056	1.4227	0.278917	1.42206	0.26911
NEGATIVE REGULATION OF G2/M TRANSITION OF MITOTIC CELL CYCLE%GOBP%GO:0010972	2.74662	0	2.74799	0	-0.759567	0.936475	0.432514	1	1.38073	0.306374	1.809	0.0221752
DISORDERS OF TRANSMEMBRANE TRANSPORTERS%REACTOME DATABASE ID RELEASE 59%5619115	2.7457	0	2.79294	0	-0.719185	0.966258	0.619133	1	1.4768	0.253122	1.84976	0.0147913
ANTIGEN PROCESSING AND PRESENTATION OF EXOGENOUS PEPTIDE ANTIGEN VIA MHC CLASS I, TAP-DEPENDENT%GOBP%GO:0002479	2.74533	0	2.81803	0	0.964065	0.734828	0.882344	0.858709	1.71762	0.127357	1.90182	0.0081458
APC C:CDC20 MEDIATED DEGRADATION OF MITOTIC PROTEINS%REACTOME%R-HSA-176409.2	2.74521	0	2.69334	0	-0.430098	1	-0.79429	0.939018	1.46597	0.259208	1.7705	0.0332218
REGULATION OF MRNA STABILITY BY PROTEINS THAT BIND AU-RICH ELEMENTS%REACTOME DATABASE ID RELEASE 59%450531	2.74488	0	2.65677	0	0.527094	1	0.615245	1	1.3665	0.316825	1.87901	0.010309
REMOVAL OF LICENSING FACTORS FROM ORIGINS%REACTOME%R-HSA-69300.2	2.74264	0	2.75946	0	-1.01262	0.639514	-0.94218	0.77908	1.30993	0.375249	1.7365	0.0443309
POSITIVE REGULATION OF UBIQUITIN PROTEIN LIGASE ACTIVITY%GOBP%GO:1904668	2.74193	0	2.66046	0	-0.609735	1	-0.865337	0.876651	1.32917	0.354251	1.71081	0.0530942
DNA REPLICATION PRE-INITIATION%REACTOME DATABASE ID RELEASE 59%69002	2.7401	0	2.65197	0	-1.01273	0.639733	-0.947999	0.769694	1.22493	0.457582	1.67792	0.0611844
THE ROLE OF GTSE1 IN G2 M PROGRESSION AFTER G2 CHECKPOINT%REACTOME DATABASE ID RELEASE 59%8852276	2.73819	0	2.83785	0	-0.555848	1	-0.751312	0.965778	1.56039	0.205878	1.86381	0.0123399
CDC20:PHOSPHO-APC C MEDIATED DEGRADATION OF CYCLIN A%REACTOME%R-HSA-174184.2	2.73555	0	2.68679	0	0.371443	1	-0.793594	0.939627	1.51494	0.233918	1.80458	0.0228074
ABC TRANSPORTER DISORDERS%REACTOME%R-HSA-5619084.4	2.73542	0	2.84547	0	-0.463753	1	-0.65319	0.991978	1.72869	0.120132	1.92481	0.00724359
M G1 TRANSITION%REACTOME DATABASE ID RELEASE 59%68874	2.73309	0	2.68968	0	-0.997243	0.656892	-0.968344	0.740571	1.23659	0.446488	1.65631	0.0704316
REGULATION OF APC C ACTIVATORS BETWEEN G1 S AND EARLY ANAPHASE%REACTOME DATABASE ID RELEASE 59%176408	2.73304	0	2.70733	0	-0.574432	1	-0.926753	0.800748	1.35575	0.32815	1.70784	0.0530167
TNFR2 NON-CANONICAL NF-KB PATHWAY%REACTOME DATABASE ID RELEASE 59%5668541	2.73273	0	2.83404	0	1.22062	0.454792	1.39841	0.314783	1.61873	0.173754	1.97365	0.0037028
REGULATION OF UBIQUITIN-PROTEIN LIGASE ACTIVITY INVOLVED IN MITOTIC CELL CYCLE%GOBP%GO:0051439	2.73053	0	2.78657	0	-0.612449	1	-0.873747	0.866268	1.37268	0.313637	1.80531	0.0226567
DECTIN-1 MEDIATED NONCANONICAL NF-KB SIGNALING%REACTOME%R-HSA-5607761.1	2.73034	0	2.83687	0	-0.425558	1	-0.569545	1	1.72606	0.119676	1.91658	0.0081297
SCF-DEPENDENT PROTEASOMAL UBIQUITIN-DEPENDENT PROTEIN CATABOLIC PROCESS%GOBP%GO:0031146	2.73033	0	2.73459	0	-0.822245	0.881518	-0.833867	0.909677	1.45912	0.265348	1.79647	0.0249337
SCF-BETA-TRCP MEDIATED DEGRADATION OF EMI1%REACTOME DATABASE ID RELEASE 59%174113	2.7296	0	2.81705	0	-0.590147	1	-0.734873	0.975931	1.69209	0.140225	1.8861	0.00998443
SYNTHESIS OF DNA%REACTOME DATABASE ID RELEASE 59%69239	2.72863	0	2.61061	0	-0.989086	0.667941	-0.968815	0.740716	1.02138	0.664636	1.5324	0.145097
NIK/NF-KAPPAB SIGNALING%GOBP%GO:0038061	2.72813	0	2.84176	0	0.486337	1	0.735757	0.969066	1.63893	0.158659	1.85768	0.0133194
REGULATION OF MITOTIC CELL CYCLE%REACTOME DATABASE ID RELEASE 59%453276	2.72762	0	2.6753	0	-0.571422	1	-0.817717	0.922513	1.2635	0.425837	1.70294	0.0526902
VIF-MEDIATED DEGRADATION OF APOBEC3G%REACTOME%R-HSA-180585.1	2.72571	0	2.72755	0	-0.384218	1	0.457616	1	1.76516	0.11879	1.96979	0.00332846
G2 M CHECKPOINTS%REACTOME DATABASE ID RELEASE 59%69481	2.7251	0	2.50393	0	-0.931089	0.737996	-0.828427	0.913377	0.813711	0.862147	1.35987	0.341768
ORC1 REMOVAL FROM CHROMATIN%REACTOME DATABASE ID RELEASE 59%68949	2.72477	0	2.74986	0	-1.01387	0.639442	-0.934835	0.790675	1.34853	0.334502	1.73617	0.044163
VPU MEDIATED DEGRADATION OF CD4%REACTOME%R-HSA-180534.1	2.72418	0	2.77398	0	0.318267	0.99996	-0.752865	0.965903	1.81223	0.0982515	1.87215	0.0112572
REGULATION OF CELLULAR AMINO ACID METABOLIC PROCESS%GOBP%GO:0006521	2.7225	0	2.82816	0	0.828635	0.870847	0.529397	1	1.80263	0.0947078	2.01656	0.00322507
APC C-MEDIATED DEGRADATION OF CELL CYCLE PROTEINS%REACTOME DATABASE ID RELEASE 59%174143	2.72216	0	2.66316	0	-0.589814	1	-0.80963	0.929998	1.26133	0.426994	1.70506	0.0523468
REGULATION OF UBIQUITIN PROTEIN LIGASE ACTIVITY%GOBP%GO:1904666	2.72167	0	2.65785	0	-0.562532	1	-0.801609	0.934104	1.27564	0.407539	1.70722	0.0530089
REGULATION OF ORNITHINE DECARBOXYLASE (ODC)%REACTOME DATABASE ID RELEASE 59%350562	2.72152	0	2.84642	0	0.588155	0.998599	0.559381	1	1.77482	0.122555	1.98857	0.00367417
APC C:CDC20 MEDIATED DEGRADATION OF SECURIN%REACTOME DATABASE ID RELEASE 59%174154	2.7211	0	2.73662	0	-0.544706	1	-0.835245	0.909515	1.5747	0.201089	1.86322	0.0122569
APC C:CDH1 MEDIATED DEGRADATION OF CDC20 AND OTHER APC C:CDH1 TARGETED PROTEINS IN LATE MITOSIS EARLY G1%REACTOME DATABASE ID RELEASE 59%174178	2.71668	0	2.73527	0	-0.802536	0.902559	-0.774851	0.953924	1.38365	0.303226	1.83474	0.0170293
POSITIVE REGULATION OF UBIQUITIN-PROTEIN LIGASE ACTIVITY INVOLVED IN REGULATION OF MITOTIC CELL CYCLE TRANSITION%GOBP%GO:0051437	2.71531	0	2.74894	0	-0.575208	1	-0.951729	0.764314	1.37063	0.313838	1.73043	0.0451323
DEGRADATION OF GLI2 BY THE PROTEASOME%REACTOME DATABASE ID RELEASE 59%5610783	2.71492	0	2.81998	0	0.623775	0.99361	0.875242	0.864053	1.69156	0.139749	1.88443	0.0100627
STIMULATORY C-TYPE LECTIN RECEPTOR SIGNALING PATHWAY%GOBP%GO:0002223	2.71484	0	2.69319	0	0.800214	0.89365	0.828174	0.903871	1.41768	0.28059	1.66116	0.0685913
NEGATIVE REGULATION OF UBIQUITIN-PROTEIN LIGASE ACTIVITY INVOLVED IN MITOTIC CELL CYCLE%GOBP%GO:0051436	2.71397	0	2.70254	0	-0.536719	1	-0.883701	0.858929	1.42339	0.278468	1.81946	0.0200433
DOWNSTREAM TCR SIGNALING%REACTOME%R-HSA-202424.3	2.71361	0	2.7333	0	-0.947801	0.720628	0.864263	0.871575	1.26188	0.426989	1.72144	0.0489178
ACTIVATION OF NF-KAPPAB IN B CELLS%REACTOME%R-HSA-1169091.1	2.71329	0	2.8124	0	0.692229	0.963849	1.19857	0.510734	1.75262	0.120553	1.95773	0.004242
AUTODEGRADATION OF CDH1 BY CDH1:APC C%REACTOME DATABASE ID RELEASE 59%174084	2.71286	0	2.76463	0	-0.773476	0.928194	-0.90837	0.826203	1.54006	0.218191	1.84263	0.0157608
DNA REPLICATION%REACTOME DATABASE ID RELEASE 59%69306	2.71205	0	2.61478	0	-0.992679	0.662536	-0.906951	0.827892	0.963698	0.719204	1.56361	0.121175
APC:CDC20 MEDIATED DEGRADATION OF CELL CYCLE PROTEINS PRIOR TO SATISFATION OF THE CELL CYCLE CHECKPOINT%REACTOME DATABASE ID RELEASE 59%179419	2.7119	0	2.72166	0	0.360575	1	-0.771191	0.954443	1.52148	0.232161	1.79889	0.0245556
ACTIVATION OF APC C AND APC C:CDC20 MEDIATED DEGRADATION OF MITOTIC PROTEINS%REACTOME DATABASE ID RELEASE 59%176814	2.71067	0	2.70317	0	-0.517658	1	-0.812612	0.927813	1.42139	0.278599	1.81866	0.0196681
P53-INDEPENDENT DNA DAMAGE RESPONSE%REACTOME DATABASE ID RELEASE 59%69610	2.70927	0	2.83453	0	-0.388092	1	0.437423	1	1.84438	0.0817853	1.95489	0.00409278
REGULATION OF APOPTOSIS%REACTOME%R-HSA-169911.2	2.70918	0	2.83169	0	-0.529717	1	-0.600572	0.999984	1.71531	0.126825	1.95741	0.00403049
UBIQUITIN MEDIATED DEGRADATION OF PHOSPHORYLATED CDC25A%REACTOME%R-HSA-69601.2	2.70852	0	2.83527	0	-0.388772	1	0.439068	1	1.83694	0.0806554	1.98261	0.00356335
NEGATIVE REGULATION OF UBIQUITIN PROTEIN LIGASE ACTIVITY%GOBP%GO:1904667	2.70621	0	2.67534	0	-0.489403	1	-0.805064	0.933856	1.39924	0.292605	1.80286	0.0233125
P53-DEPENDENT G1 S DNA DAMAGE CHECKPOINT%REACTOME DATABASE ID RELEASE 59%69580	2.7051	0	2.78145	0	-0.484851	1	-0.747999	0.967778	1.52751	0.227776	1.73094	0.0452264
ASYMMETRIC LOCALIZATION OF PCP PROTEINS%REACTOME%R-HSA-4608870.1	2.70456	0	2.83728	0	0.530224	1	-0.911442	0.821742	1.5802	0.198327	1.68919	0.0585066
CDK-MEDIATED PHOSPHORYLATION AND REMOVAL OF CDC6%REACTOME%R-HSA-69017.2	2.70189	0	2.79153	0	-0.38542	1	0.425244	1	1.7583	0.121473	2.00158	0.00381761
DEGRADATION OF DVL%REACTOME DATABASE ID RELEASE 59%4641258	2.70068	0	2.80681	0	-0.742245	0.950465	-1.08594	0.57587	1.46592	0.258751	1.73663	0.0446566
HH MUTANTS ABROGATE LIGAND SECRETION%REACTOME%R-HSA-5387390.3	2.69834	0	2.84436	0	0.660275	0.98181	0.524283	1	1.85091	0.0809211	1.99431	0.00399402
REGULATION OF CELLULAR AMINE METABOLIC PROCESS%GOBP%GO:0033238	2.69557	0	2.79984	0	0.855099	0.847915	0.496616	1	1.76009	0.12083	2.02237	0.00480808
P53-INDEPENDENT G1 S DNA DAMAGE CHECKPOINT%REACTOME DATABASE ID RELEASE 59%69613	2.69447	0	2.80315	0	-0.379924	0.999735	0.431671	1	1.8216	0.0901077	1.99007	0.00381642
REGULATION OF CELLULAR KETONE METABOLIC PROCESS%GOBP%GO:0010565	2.69429	0	2.68052	0	0.866637	0.836932	-0.834317	0.909287	1.24415	0.43897	1.57537	0.113652
AUF1 (HNRNP D0) BINDS AND DESTABILIZES MRNA%REACTOME DATABASE ID RELEASE 59%450408	2.69423	0	2.78785	0	-0.470887	1	0.420469	1	1.73239	0.123584	1.96658	0.00333375
REGULATION OF ACTIVATED PAK-2P34 BY PROTEASOME MEDIATED DEGRADATION%REACTOME DATABASE ID RELEASE 59%211733	2.69405	0	2.75964	0	-0.407385	1	0.462466	1	1.82719	0.0912121	2.01931	0.0038186
GLI3 IS PROCESSED TO GLI3R BY THE PROTEASOME%REACTOME%R-HSA-5610785.1	2.69238	0	2.804	0	-0.453672	1	0.546535	1	1.6277	0.167452	1.85753	0.0130771
DEGRADATION OF BETA-CATENIN BY THE DESTRUCTION COMPLEX%REACTOME%R-HSA-195253.1	2.69028	0	2.77703	0	-1.01802	0.633913	-1.03743	0.652584	1.09707	0.589672	1.48876	0.18505
MAPK6 MAPK4 SIGNALING%REACTOME DATABASE ID RELEASE 59%5687128	2.68928	0	2.68386	0	0.786661	0.904304	-0.716864	0.981758	1.55437	0.211828	1.62986	0.0833326
ANTIGEN PROCESSING AND PRESENTATION OF EXOGENOUS PEPTIDE ANTIGEN VIA MHC CLASS I%GOBP%GO:0042590	2.68367	0	2.80577	0	0.93363	0.772913	0.873114	0.866758	1.68332	0.144975	1.87322	0.0113242
SCF(SKP2)-MEDIATED DEGRADATION OF P27 P21%REACTOME DATABASE ID RELEASE 59%187577	2.68333	0	2.76005	0	-0.964253	0.697529	-1.08719	0.574643	1.19026	0.488596	1.59549	0.10073
REGULATION OF TRANSCRIPTION FROM RNA POLYMERASE II PROMOTER IN RESPONSE TO STRESS%GOBP%GO:0043618	2.68329	0	2.73091	0	0.772827	0.916038	0.796069	0.927008	1.53562	0.220786	1.71644	0.0502979
DEGRADATION OF AXIN%REACTOME%R-HSA-4641257.2	2.68245	0	2.80198	0	-0.823676	0.881273	-0.651712	0.99123	1.54619	0.215236	1.81023	0.0220049
CYCLIN A:CDK2-ASSOCIATED EVENTS AT S PHASE ENTRY%REACTOME DATABASE ID RELEASE 59%69656	2.68148	0	2.68332	0	-1.04186	0.606076	-1.17872	0.454675	1.11703	0.565587	1.49988	0.172234
ANAPHASE-PROMOTING COMPLEX-DEPENDENT CATABOLIC PROCESS%GOBP%GO:0031145	2.68128	0	2.69795	0	-0.728314	0.958922	-0.905053	0.829192	1.25972	0.429847	1.74514	0.0420378
STABILIZATION OF P53%REACTOME DATABASE ID RELEASE 59%69541	2.68001	0	2.81303	0	-0.492686	1	-0.66858	0.991375	1.75234	0.117094	1.90603	0.00834754
INNATE IMMUNE RESPONSE ACTIVATING CELL SURFACE RECEPTOR SIGNALING PATHWAY%GOBP%GO:0002220	2.6762	0	2.69825	0	0.7893	0.902658	0.869484	0.870339	1.39455	0.294057	1.67103	0.0646963
CYCLIN E ASSOCIATED EVENTS DURING G1 S TRANSITION%REACTOME%R-HSA-69202.3	2.67397	0	2.66582	0	-1.20939	0.45309	-1.11122	0.538859	1.04691	0.637312	1.53629	0.142982
FCERI MEDIATED NF-KB ACTIVATION%REACTOME DATABASE ID RELEASE 59%2871837	2.67335	0	2.77228	0	-0.74144	0.950987	0.77462	0.942561	1.39239	0.296339	1.83678	0.0165871
ANTIGEN PROCESSING-CROSS PRESENTATION%REACTOME%R-HSA-1236975.1	2.67232	0	2.72771	0	1.2558	0.416505	1.18422	0.525165	1.78787	0.105923	1.94684	0.00469082
POSITIVE REGULATION OF PROTEIN UBIQUITINATION INVOLVED IN UBIQUITIN-DEPENDENT PROTEIN CATABOLIC PROCESS%GOBP%GO:2000060	2.67124	0	2.67783	0	-0.822591	0.881852	-1.10009	0.553722	1.12059	0.561915	1.58826	0.105574
DEGRADATION OF GLI1 BY THE PROTEASOME%REACTOME DATABASE ID RELEASE 59%5610780	2.66975	0	2.75755	0	0.346072	1	0.762464	0.949782	1.63745	0.159213	1.8669	0.0119443
G1 S TRANSITION%REACTOME%R-HSA-69206.2	2.66671	0	2.49824	0	-1.09693	0.551049	-1.28968	0.340124	0.81253	0.86249	1.29456	0.40496
CELLULAR RESPONSE TO HYPOXIA%GOBP%GO:0071456	2.66568	0	2.51142	0	1.37363	0.327082	1.12874	0.588115	1.6437	0.153012	1.62647	0.0846946
CROSS-PRESENTATION OF SOLUBLE EXOGENOUS ANTIGENS (ENDOSOMES)%REACTOME DATABASE ID RELEASE 59%1236978	2.66555	0	2.81368	0	1.05007	0.643067	0.933487	0.804271	1.82705	0.0878058	2.0485	0.0102021
POSITIVE REGULATION OF UBIQUITIN-PROTEIN TRANSFERASE ACTIVITY%GOBP%GO:0051443	2.66495	0	2.63387	0	-0.848567	0.85127	-0.917633	0.816757	1.20325	0.479865	1.61402	0.0923493
UCH PROTEINASES%REACTOME DATABASE ID RELEASE 59%5689603	2.66458	0	2.74276	0	-1.17725	0.478587	0.578233	1	1.09698	0.589508	1.66924	0.0645341
NEGATIVE REGULATION OF PROTEIN UBIQUITINATION%GOBP%GO:0031397	2.66305	0	2.50586	0	-0.8813	0.810281	0.509748	1	1.0501	0.634388	1.65797	0.0698098
REGULATION OF DNA-TEMPLATED TRANSCRIPTION IN RESPONSE TO STRESS%GOBP%GO:0043620	2.65931	0	2.68875	0	0.718396	0.949661	0.766514	0.947837	1.46525	0.25898	1.68838	0.0583243
HEDGEHOG 'OFF' STATE%REACTOME DATABASE ID RELEASE 59%5610787	2.65881	0	2.674	0	0.871261	0.833394	-0.956479	0.754912	1.44382	0.275558	1.36961	0.331244
REGULATION OF G2/M TRANSITION OF MITOTIC CELL CYCLE%GOBP%GO:0010389	2.65631	0	2.61734	0	-0.9987	0.656815	-0.767554	0.955979	0.901264	0.776834	1.51409	0.156729
P53-DEPENDENT G1 DNA DAMAGE RESPONSE%REACTOME%R-HSA-69563.3	2.64838	0	2.78239	0	-0.500905	1	-0.745749	0.969948	1.51972	0.232966	1.71973	0.049364
ANTIGEN PROCESSING AND PRESENTATION OF PEPTIDE ANTIGEN VIA MHC CLASS I%GOBP%GO:0002474	2.64808	0	2.75472	0	1.00482	0.689817	1.1219	0.597482	1.68837	0.141402	1.86768	0.0120038
REGULATION OF UBIQUITIN-PROTEIN TRANSFERASE ACTIVITY%GOBP%GO:0051438	2.64796	0	2.53652	0	-0.801482	0.903926	-0.762248	0.958978	1.10971	0.57508	1.52538	0.149899
WNT SIGNALING PATHWAY, PLANAR CELL POLARITY PATHWAY%GOBP%GO:0060071	2.64244	0	2.68431	0	0.724042	0.947544	-1.15145	0.483794	1.37338	0.313131	1.39925	0.291573
OXYGEN-DEPENDENT PROLINE HYDROXYLATION OF HYPOXIA-INDUCIBLE FACTOR ALPHA%REACTOME%R-HSA-1234176.2	2.64158	0	2.66646	0	1.06948	0.625276	1.02091	0.717622	1.67797	0.144225	1.93144	0.0063307
PCP CE PATHWAY%REACTOME%R-HSA-4086400.2	2.64088	0	2.7273	0	-0.890934	0.797119	-1.24256	0.385736	1.10967	0.574815	1.30785	0.389406
S PHASE%REACTOME%R-HSA-69242.2	2.64032	0	2.43655	0	-1.14151	0.504312	-1.25239	0.377251	0.702234	0.93979	1.2446	0.454887
POSITIVE REGULATION OF CANONICAL WNT SIGNALING PATHWAY%GOBP%GO:0090263	2.63343	0	2.69154	0	0.999998	0.693114	0.880532	0.85915	1.37801	0.309122	1.68475	0.0585376
UB-SPECIFIC PROCESSING PROTEASES%REACTOME%R-HSA-5689880.2	2.63321	0	2.35688	0	-1.06311	0.586632	-0.969044	0.741092	0.756982	0.90666	1.20824	0.483309
CELLULAR RESPONSE TO DECREASED OXYGEN LEVELS%GOBP%GO:0036294	2.63172	0	2.49632	0	1.35877	0.330458	1.11438	0.609858	1.65277	0.152095	1.64736	0.0740068
REGULATION OF TRANSCRIPTION FROM RNA POLYMERASE II PROMOTER IN RESPONSE TO HYPOXIA%GOBP%GO:0061418	2.63134	0	2.67917	0	-0.584914	1	-0.650116	0.991032	1.45032	0.268252	1.69863	0.0545346
CELLULAR RESPONSE TO OXYGEN LEVELS%GOBP%GO:0071453	2.62831	0	2.47509	0	1.41227	0.298332	1.0745	0.65336	1.65459	0.151985	1.65823	0.0699327
REGULATION OF RAS BY GAPS%REACTOME%R-HSA-5658442.1	2.62568	0	2.64912	0	0.54243	1	0.922957	0.810107	1.65088	0.154216	1.81942	0.019748
MITOTIC G1-G1 S PHASES%REACTOME%R-HSA-453279.1	2.61818	0	2.44095	0	-0.977927	0.681447	-1.21807	0.410741	0.717956	0.933939	1.26369	0.432942
TUMOR NECROSIS FACTOR-MEDIATED SIGNALING PATHWAY%GOBP%GO:0033209	2.6173	0	2.7311	0	1.33826	0.34508	1.27741	0.422537	1.57656	0.199195	1.81626	0.0200513
G1 S DNA DAMAGE CHECKPOINTS%REACTOME DATABASE ID RELEASE 59%69615	2.61574	0	2.75469	0	-0.487738	1	-0.737281	0.974804	1.52381	0.230338	1.74428	0.042156
UBIQUITIN-DEPENDENT DEGRADATION OF CYCLIN D1%REACTOME%R-HSA-69229.2	2.61197	0	2.75201	0	-0.901813	0.784605	-0.889221	0.849189	1.28743	0.39595	1.74786	0.0408601
CLEC7A (DECTIN-1) SIGNALING%REACTOME DATABASE ID RELEASE 59%5607764	2.60904	0	2.71165	0	0.768915	0.9176	0.97272	0.766707	1.47286	0.255084	1.78015	0.0303709
REGULATION OF PROTEIN UBIQUITINATION INVOLVED IN UBIQUITIN-DEPENDENT PROTEIN CATABOLIC PROCESS%GOBP%GO:2000058	2.60839	0	2.57843	0	-0.787602	0.917516	-0.953291	0.761936	1.08545	0.604718	1.53321	0.144434
C-TYPE LECTIN RECEPTORS (CLRS)%REACTOME%R-HSA-5621481.1	2.60685	0	2.64417	0	0.862352	0.841841	0.97541	0.764243	1.37846	0.309407	1.64075	0.0766109
NEGATIVE REGULATION OF PROTEIN MODIFICATION BY SMALL PROTEIN CONJUGATION OR REMOVAL%GOBP%GO:1903321	2.60188	0	2.50626	0	-0.831556	0.873479	0.598553	1	1.05268	0.632935	1.65142	0.0719001
UBIQUITIN-DEPENDENT DEGRADATION OF CYCLIN D%REACTOME DATABASE ID RELEASE 59%75815	2.59996	0	2.76284	0	-0.891243	0.797445	-0.901888	0.832317	1.29919	0.387416	1.73406	0.0447242
HEDGEHOG 'ON' STATE%REACTOME%R-HSA-5632684.1	2.59791	0	2.7323	0	1.02473	0.667893	1.44088	0.29899	1.44116	0.27658	1.88688	0.0101775
REGULATION OF MRNA STABILITY%GOBP%GO:0043488	2.59715	0	2.52696	0	-0.773579	0.928558	-0.723085	0.981912	1.07192	0.610582	1.56557	0.120056
REGULATION OF ESTABLISHMENT OF PLANAR POLARITY%GOBP%GO:0090175	2.59617	0	2.67382	0	0.906409	0.80081	-1.07997	0.583064	1.44071	0.275925	1.36528	0.335779
POSITIVE REGULATION OF PROTEOLYSIS INVOLVED IN CELLULAR PROTEIN CATABOLIC PROCESS%GOBP%GO:1903052	2.58802	0	2.41902	0	-1.20702	0.454488	-1.02686	0.665039	0.804988	0.870308	1.40642	0.284782
REGULATION OF CELL CYCLE G2/M PHASE TRANSITION%GOBP%GO:1902749	2.5874	0	2.60531	0	-1.16573	0.48773	-0.929432	0.797377	0.810119	0.864957	1.43792	0.250012
CELL CYCLE CHECKPOINTS%REACTOME DATABASE ID RELEASE 59%69620	2.58264	0	2.32383	0	-0.923356	0.749751	-0.922344	0.807585	0.667016	0.959176	1.22719	0.470032
POSITIVE REGULATION OF CELLULAR PROTEIN CATABOLIC PROCESS%GOBP%GO:1903364	2.58045	0	2.38503	0	-1.22089	0.442271	-1.1368	0.502404	0.796903	0.877644	1.28426	0.413453
ANTIGEN PROCESSING AND PRESENTATION OF EXOGENOUS ANTIGEN%GOBP%GO:0019884	2.57436	0	2.39162	0	0.988884	0.704862	1.0369	0.697861	1.41893	0.279544	1.60699	0.0959325
HOST INTERACTIONS OF HIV FACTORS%REACTOME DATABASE ID RELEASE 59%162909	2.56141	0	2.47133	0	-0.614923	1	0.674145	0.992769	1.23316	0.449403	1.52784	0.147872
TCR SIGNALING%REACTOME%R-HSA-202403.4	2.55685	0	2.69569	0	-1.00736	0.646672	0.985701	0.758548	0.992798	0.686963	1.62835	0.0836998
REGULATION OF HYPOXIA-INDUCIBLE FACTOR (HIF) BY OXYGEN%REACTOME%R-HSA-1234174.1	2.55616	0	2.6097	0	0.920708	0.7872	0.920963	0.811308	1.5043	0.237733	1.7936	0.0254844
REGULATION OF RNA STABILITY%GOBP%GO:0043487	2.55471	0	2.48137	0	-0.864545	0.829664	-0.779708	0.950686	0.99093	0.689797	1.51568	0.155018
APOPTOSIS%REACTOME%R-HSA-109581.2	2.54723	0	2.51645	0	1.07149	0.621614	1.13856	0.578365	1.44097	0.275903	1.61907	0.0890532
FC-EPSILON RECEPTOR SIGNALING PATHWAY%GOBP%GO:0038095	2.54235	0	2.57996	0	0.659979	0.981327	0.983089	0.759073	1.06954	0.611682	1.60425	0.0958185
CELLULAR RESPONSE TO HYPOXIA%REACTOME%R-HSA-2262749.1	2.54216	0	2.59937	0	0.912737	0.796493	0.924318	0.808856	1.50334	0.237645	1.80655	0.0227179
SIGNALING BY HEDGEHOG%REACTOME%R-HSA-5358351.2	2.53285	0	2.63905	0	1.02475	0.668221	1.07388	0.65113	1.39825	0.292298	1.44531	0.239526
REGULATION OF MORPHOGENESIS OF AN EPITHELIUM%GOBP%GO:1905330	2.53053	0	2.50731	0	1.16388	0.509038	0.881913	0.858849	1.48166	0.251316	1.41666	0.274164
PROGRAMMED CELL DEATH%REACTOME%R-HSA-5357801.1	2.53033	0	2.51882	0	1.07158	0.622134	1.19333	0.516211	1.40926	0.286822	1.65007	0.0724406
CELLULAR RESPONSE TO TUMOR NECROSIS FACTOR%GOBP%GO:0071356	2.53024	0	2.65023	0	1.35097	0.33733	1.31071	0.390123	1.47814	0.253493	1.77239	0.0327552
ANTIGEN PROCESSING AND PRESENTATION OF EXOGENOUS PEPTIDE ANTIGEN%GOBP%GO:0002478	2.52971	0	2.39183	0	1.00521	0.690031	1.06556	0.662075	1.46325	0.260635	1.67098	0.0643671
RESPONSE TO TUMOR NECROSIS FACTOR%GOBP%GO:0034612	2.52888	0	2.62283	0	1.30068	0.374532	1.3117	0.389414	1.50359	0.237782	1.75201	0.0394649
POSITIVE REGULATION OF WNT SIGNALING PATHWAY%GOBP%GO:0030177	2.52273	0	2.52893	0	0.924313	0.783219	0.730565	0.970954	1.21186	0.470826	1.4622	0.221283
T CELL RECEPTOR SIGNALING PATHWAY%GOBP%GO:0050852	2.51807	0	2.65916	0	-0.764588	0.933186	1.28238	0.418342	1.04981	0.634347	1.73222	0.0451778
REGULATION OF ORGAN MORPHOGENESIS%GOBP%GO:2000027	2.51474	0	2.44428	0	1.01816	0.674693	-1.00652	0.694064	1.31571	0.368859	1.28395	0.413133
SEPARATION OF SISTER CHROMATIDS%REACTOME DATABASE ID RELEASE 59%2467813	2.51265	0	2.31752	0	-0.783707	0.919339	-0.691204	0.987265	0.863808	0.81173	1.42076	0.270607
ANTIGEN PROCESSING AND PRESENTATION OF PEPTIDE ANTIGEN%GOBP%GO:0048002	2.50085	0	2.39837	0	0.996644	0.695287	1.07251	0.652765	1.38649	0.301647	1.61455	0.0921938
AMINO ACID AND DERIVATIVE METABOLISM%REACTOME%R-HSA-71291.3	2.49819	0	2.54036	0	0.818787	0.875498	-1.11281	0.535834	1.27045	0.414905	1.36586	0.335597
MITOTIC METAPHASE AND ANAPHASE%REACTOME DATABASE ID RELEASE 59%2555396	2.49659	0	2.24239	1.24e-05	-0.769486	0.930633	-0.718708	0.981547	0.825789	0.851497	1.40729	0.283539
ANTIGEN PROCESSING AND PRESENTATION%GOBP%GO:0019882	2.49486	0	2.2862	0	1.13821	0.538635	1.22853	0.469217	1.42558	0.276595	1.65906	0.070041
MITOTIC ANAPHASE%REACTOME%R-HSA-68882.2	2.49335	0	2.27622	0	-0.775507	0.929204	-0.730779	0.977173	0.844524	0.833596	1.39716	0.293651
BIOCARTA_PROTEASOME_PATHWAY%MSIGDB_C2%BIOCARTA_PROTEASOME_PATHWAY	2.49299	0	2.65212	0	-0.871516	0.82215	-0.630029	0.99388	1.67487	0.140365	1.88829	0.010151
REGULATION OF PROTEOLYSIS INVOLVED IN CELLULAR PROTEIN CATABOLIC PROCESS%GOBP%GO:1903050	2.49253	0	2.26818	0	-1.04501	0.599994	-0.89818	0.837717	0.790319	0.883595	1.36802	0.332329
DOWNSTREAM SIGNALING EVENTS OF B CELL RECEPTOR (BCR)%REACTOME DATABASE ID RELEASE 59%1168372	2.49085	0	2.40687	0	1.04099	0.651849	0.840473	0.891174	1.42925	0.275772	1.36311	0.339034
RESPONSE TO OXYGEN LEVELS%GOBP%GO:0070482	2.4878	0	2.38141	0	1.26554	0.406007	0.972599	0.766613	1.52312	0.229743	1.43409	0.253982
RESPONSE TO HYPOXIA%GOBP%GO:0001666	2.48656	0	2.38839	0	1.24026	0.431993	0.984763	0.759745	1.51639	0.232445	1.42312	0.26751
ANTIGEN RECEPTOR-MEDIATED SIGNALING PATHWAY%GOBP%GO:0050851	2.4852	0	2.53357	0	0.695311	0.962157	1.30693	0.392882	1.03633	0.651273	1.70143	0.052732
POSITIVE REGULATION OF PROTEIN UBIQUITINATION%GOBP%GO:0031398	2.48451	0	2.45348	0	-0.933265	0.735645	-0.85715	0.887529	0.911934	0.768603	1.43159	0.257005
NON-CANONICAL WNT SIGNALING PATHWAY%GOBP%GO:0035567	2.4827	0	2.60463	0	0.718187	0.94919	0.75013	0.958738	1.17208	0.504999	1.39475	0.295766
ACTIVATION OF INNATE IMMUNE RESPONSE%GOBP%GO:0002218	2.47922	0	2.44634	0	1.21189	0.460543	1.11966	0.601498	1.59999	0.185749	1.59545	0.100399
RESPONSE TO DECREASED OXYGEN LEVELS%GOBP%GO:0036293	2.47674	0	2.37436	0	1.24517	0.425417	0.981577	0.758879	1.49595	0.242595	1.43782	0.249076
POSITIVE REGULATION OF PROTEIN MODIFICATION BY SMALL PROTEIN CONJUGATION OR REMOVAL%GOBP%GO:1903322	2.47281	0	2.40486	0	-0.965635	0.696496	-0.817179	0.922462	0.873475	0.803641	1.40117	0.289294
MITOTIC G2-G2 M PHASES%REACTOME DATABASE ID RELEASE 59%453274	2.47247	0	2.47361	0	-0.732138	0.958974	-0.716636	0.981476	0.908463	0.772155	1.2683	0.427583
INNATE IMMUNE RESPONSE-ACTIVATING SIGNAL TRANSDUCTION%GOBP%GO:0002758	2.47197	0	2.47803	0	1.22858	0.448111	1.11685	0.607557	1.60488	0.181357	1.6053	0.0956652
G2 M TRANSITION%REACTOME DATABASE ID RELEASE 59%69275	2.46873	0	2.44634	0	-0.730386	0.958516	-0.718059	0.981672	0.915312	0.766186	1.2714	0.428195
PROTEASOMAL PROTEIN CATABOLIC PROCESS%GOBP%GO:0010498	2.44835	0	2.32288	0	-0.980962	0.678803	-0.768982	0.955999	0.904342	0.775262	1.36882	0.331156
BETA-CATENIN INDEPENDENT WNT SIGNALING%REACTOME%R-HSA-3858494.3	2.43805	0	2.51069	0	0.74792	0.930289	0.85054	0.885574	1.02306	0.663163	1.35112	0.34809
NEGATIVE REGULATION OF CANONICAL WNT SIGNALING PATHWAY%GOBP%GO:0090090	2.43756	0	2.52808	0	1.26303	0.408771	1.0469	0.685051	1.4051	0.290441	1.43389	0.253788
REGULATION OF CELLULAR PROTEIN CATABOLIC PROCESS%GOBP%GO:1903362	2.43383	0	2.26572	0	-1.07983	0.570761	-1.04803	0.635123	0.73449	0.920026	1.20967	0.483062
PROTEASOME-MEDIATED UBIQUITIN-DEPENDENT PROTEIN CATABOLIC PROCESS%GOBP%GO:0043161	2.43199	0	2.30847	0	-1.16617	0.487369	-0.840309	0.904702	0.756928	0.9064	1.28628	0.411634
POSITIVE REGULATION OF PROTEIN CATABOLIC PROCESS%GOBP%GO:0045732	2.42226	0	2.17227	5.66e-05	-1.21174	0.451665	-1.0978	0.558026	-0.982956	0.626516	1.12216	0.588151
TCF DEPENDENT SIGNALING IN RESPONSE TO WNT%REACTOME DATABASE ID RELEASE 59%201681	2.42007	0	2.31373	0	-0.959639	0.702271	-1.24779	0.38045	-1.00808	0.598848	0.901964	0.855818
M PHASE%REACTOME DATABASE ID RELEASE 59%68886	2.41617	0	1.95842	0.00262067	-0.69088	0.976763	0.420546	1	0.627848	0.976143	1.22452	0.471841
HIV INFECTION%REACTOME%R-HSA-162906.1	2.40303	0	2.20701	3.04e-05	-1.1418	0.505204	-1.21186	0.415802	-0.832121	0.821219	1.03625	0.698968
CELLULAR RESPONSES TO STRESS%REACTOME DATABASE ID RELEASE 59%2262752	2.39917	0	2.03716	0.000823	-0.895325	0.791466	-0.823863	0.917685	0.872622	0.804619	1.04977	0.6837
SRP-DEPENDENT COTRANSLATIONAL PROTEIN TARGETING TO MEMBRANE%REACTOME DATABASE ID RELEASE 59%1799339	2.3878	0	2.57477	0	0.566308	1	0.905406	0.828263	0.698859	0.942091	1.8246	0.0189533
UBIQUITIN-DEPENDENT ERAD PATHWAY%GOBP%GO:0030433	2.38025	0	2.18363	4.59e-05	-0.893986	0.793642	0.793791	0.927844	1.12541	0.556724	1.60287	0.0955067
NEGATIVE REGULATION OF WNT SIGNALING PATHWAY%GOBP%GO:0030178	2.37374	0	2.40033	0	1.28852	0.382448	1.0595	0.670037	1.37732	0.309307	1.31095	0.391014
HALLMARK_MTORC1_SIGNALING%MSIGDB_C2%HALLMARK_MTORC1_SIGNALING	2.36381	0	1.65081	0.053229	-0.887501	0.801958	-1.33648	0.29761	1.22988	0.453418	1.08514	0.631196
B CELL ACTIVATION%REACTOME DATABASE ID RELEASE 59%983705	2.35581	0	2.30243	0	1.19634	0.475847	1.00368	0.737971	1.47889	0.253782	1.383	0.31275
ERAD PATHWAY%GOBP%GO:0036503	2.35337	0	2.14281	0.000107	-0.835768	0.868132	0.776858	0.941062	1.11417	0.569163	1.62034	0.0885601
SIGNALLING TO P38 VIA RIT AND RIN%REACTOME DATABASE ID RELEASE 59%187706	2.34808	0	2.19683	3.57e-05	1.44662	0.277575	1.20008	0.508074	1.5984	0.186934	1.31365	0.389014
DEUBIQUITINATION%REACTOME%R-HSA-5688426.3	2.34432	0	2.23247	1.55e-05	-1.16795	0.485408	-0.85174	0.895222	-0.865928	0.782029	1.14876	0.558453
SHC1 EVENTS IN EGFR SIGNALING%REACTOME DATABASE ID RELEASE 59%180336	2.33978	0	2.1944	4.15e-05	1.41783	0.296023	1.14347	0.572551	1.56516	0.202819	1.27859	0.417661
ARMS-MEDIATED ACTIVATION%REACTOME DATABASE ID RELEASE 59%170984	2.33631	0	2.20207	3.01e-05	1.44321	0.281575	1.17282	0.534608	1.59229	0.189292	1.2992	0.40113
GRB2 EVENTS IN EGFR SIGNALING%REACTOME%R-HSA-179812.1	2.3325	0	2.18255	4.86e-05	1.44728	0.278398	1.15574	0.559482	1.57957	0.197833	1.27364	0.425707
PROTEIN POLYUBIQUITINATION%GOBP%GO:0000209	2.32657	1.38e-05	2.08003	0.000413	-0.999951	0.655312	0.656395	0.997619	0.912056	0.768691	1.2165	0.478544
SIGNALLING TO RAS%REACTOME DATABASE ID RELEASE 59%167044	2.31925	1.83e-05	2.21464	3.07e-05	1.44861	0.279159	1.18201	0.525986	1.57104	0.200898	1.30943	0.390121
PROTEIN LOCALIZATION TO ENDOPLASMIC RETICULUM%GOBP%GO:0070972	2.31601	1.82e-05	2.43484	0	-0.467314	1	0.38216	0.999736	0.364581	0.999773	1.37233	0.329349
FC RECEPTOR SIGNALING PATHWAY%GOBP%GO:0038093	2.316	1.81e-05	2.34315	0	0.772362	0.916367	1.18274	0.525893	1.02632	0.658609	1.57949	0.109664
SIGNALLING TO ERKS%REACTOME%R-HSA-187687.1	2.31428	1.8e-05	2.15692	7.25e-05	1.41727	0.295634	1.14807	0.570077	1.57107	0.201613	1.26948	0.428829
POSITIVE REGULATION OF INNATE IMMUNE RESPONSE%GOBP%GO:0045089	2.31318	1.79e-05	2.24346	9.44e-06	1.28784	0.382689	1.31	0.388648	1.61634	0.176305	1.61069	0.0943442
FRS2-MEDIATED ACTIVATION%REACTOME%R-HSA-170968.1	2.31124	1.78e-05	2.20072	3.59e-05	1.43549	0.286974	1.16414	0.547773	1.56986	0.200569	1.29388	0.404977
UBIQUITIN-DEPENDENT PROTEIN CATABOLIC PROCESS%GOBP%GO:0006511	2.31013	1.77e-05	2.09261	0.000325	-1.10547	0.543756	-0.833291	0.910325	0.779082	0.891952	1.20064	0.490537
VEGFR2 MEDIATED CELL PROLIFERATION%REACTOME DATABASE ID RELEASE 59%5218921	2.31009	1.76e-05	2.14996	8.49e-05	1.43875	0.284878	1.17746	0.528925	1.614	0.176704	1.30197	0.398281
RESPONSE TO ENDOPLASMIC RETICULUM STRESS%GOBP%GO:0034976	2.30982	1.75e-05	2.03071	0.000887	-1.02833	0.624281	1.04529	0.686977	1.18334	0.494113	1.72564	0.0470917
SOS-MEDIATED SIGNALLING%REACTOME%R-HSA-112412.2	2.30694	1.74e-05	2.20922	3.06e-05	1.42304	0.294664	1.14775	0.570045	1.59606	0.186904	1.28022	0.417996
CLASS I MHC MEDIATED ANTIGEN PROCESSING & PRESENTATION%REACTOME DATABASE ID RELEASE 59%983169	2.30659	1.73e-05	1.9905	0.00168617	0.761961	0.920624	0.905441	0.828577	1.20862	0.474007	1.35141	0.348011
ESTABLISHMENT OF PROTEIN LOCALIZATION TO ENDOPLASMIC RETICULUM%GOBP%GO:0072599	2.30395	1.73e-05	2.45122	0	-0.602681	1	-0.476727	1	0.471705	0.997787	1.3477	0.350668
RAF MAP KINASE CASCADE%REACTOME DATABASE ID RELEASE 59%5673001	2.30325	1.72e-05	2.18749	4.03e-05	1.42036	0.294512	1.1537	0.561386	1.59101	0.189096	1.2916	0.406716
PROTEOLYSIS INVOLVED IN CELLULAR PROTEIN CATABOLIC PROCESS%GOBP%GO:0051603	2.30324	1.71e-05	2.04481	0.00074	-0.844984	0.857209	0.698854	0.986665	1.02055	0.663786	1.29628	0.402269
REGULATION OF PROTEIN UBIQUITINATION%GOBP%GO:0031396	2.30304	2.12e-05	2.26261	0	-1.01431	0.639917	0.647274	0.999055	0.705359	0.938312	1.3222	0.377939
MAPK1 MAPK3 SIGNALING%REACTOME DATABASE ID RELEASE 59%5684996	2.30137	2.11e-05	2.19204	4.12e-05	1.41992	0.293839	1.12314	0.595939	1.59823	0.186416	1.27274	0.426418
PROTEIN CATABOLIC PROCESS%GOBP%GO:0030163	2.29687	2.51e-05	1.98719	0.00175339	0.700098	0.959335	0.727374	0.972294	1.06927	0.611632	1.29887	0.401392
MODIFICATION-DEPENDENT PROTEIN CATABOLIC PROCESS%GOBP%GO:0019941	2.29665	2.5e-05	2.09179	0.000328	-1.14559	0.501257	-0.850136	0.897679	0.763525	0.9015	1.1848	0.508175
WNT SIGNALING PATHWAY%GOBP%GO:0016055	2.2944	2.91e-05	2.35124	0	-1.07908	0.570924	-1.20089	0.429142	0.886774	0.790205	0.93088	0.827756
CELLULAR PROTEIN CATABOLIC PROCESS%GOBP%GO:0044257	2.29427	2.89e-05	1.99738	0.00154428	-0.903461	0.782559	0.660455	0.997778	1.00689	0.67638	1.25186	0.447143
SIGNALING BY LEPTIN%REACTOME%R-HSA-2586552.1	2.29389	2.88e-05	2.18979	4.07e-05	1.39587	0.311945	1.09693	0.629182	1.56899	0.200571	1.23151	0.468739
PROLONGED ERK ACTIVATION EVENTS%REACTOME%R-HSA-169893.1	2.29037	3.27e-05	2.20561	3.02e-05	1.44113	0.282293	1.17062	0.536885	1.5653	0.203271	1.28048	0.418407
NEGATIVE REGULATION OF TRANSFERASE ACTIVITY%GOBP%GO:0051348	2.28789	3.25e-05	2.15699	7.28e-05	0.798121	0.894893	0.819773	0.909491	1.0317	0.656737	1.20844	0.483769
REGULATION OF CANONICAL WNT SIGNALING PATHWAY%GOBP%GO:0060828	2.28558	4.05e-05	2.33761	0	1.30928	0.368922	1.0495	0.682181	1.3124	0.373252	1.30508	0.39279
NEGATIVE REGULATION OF CELL CYCLE PHASE TRANSITION%GOBP%GO:1901988	2.28381	4.42e-05	2.29235	0	-1.02148	0.631694	-1.1752	0.460088	0.73196	0.921759	1.01346	0.730918
MODIFICATION-DEPENDENT MACROMOLECULE CATABOLIC PROCESS%GOBP%GO:0043632	2.28184	4.8e-05	2.06238	0.000541	-1.13203	0.516403	-0.841978	0.903321	0.745404	0.914221	1.16584	0.533504
CYTOKINE-MEDIATED SIGNALING PATHWAY%GOBP%GO:0019221	2.28086	4.77e-05	2.15178	8.31e-05	1.52824	0.2287	1.45496	0.287157	1.66398	0.1427	1.68206	0.0594553
ANTIGEN PROCESSING: UBIQUITINATION & PROTEASOME DEGRADATION%REACTOME DATABASE ID RELEASE 59%983168	2.27864	4.75e-05	2.02859	0.000906	-0.881377	0.81061	-0.769089	0.956352	1.00234	0.678115	1.13524	0.574695
COTRANSLATIONAL PROTEIN TARGETING TO MEMBRANE%GOBP%GO:0006613	2.27631	4.73e-05	2.55327	0	-0.748523	0.946929	0.549527	1	0.559061	0.993712	1.60419	0.0955178
POSITIVE REGULATION OF PROTEOLYSIS%GOBP%GO:0045862	2.27552	5.1e-05	2.07881	0.000415	0.979889	0.716782	1.03994	0.694277	1.21937	0.464896	1.39887	0.291806
NEGATIVE REGULATION OF MITOTIC CELL CYCLE PHASE TRANSITION%GOBP%GO:1901991	2.27262	5.47e-05	2.27431	0	-0.970316	0.692274	-1.16007	0.475688	0.75458	0.907296	1.011	0.732306
FCERI MEDIATED MAPK ACTIVATION%REACTOME DATABASE ID RELEASE 59%2871796	2.27228	5.44e-05	2.1456	0.000103	1.43494	0.287006	1.16579	0.545572	1.578	0.198256	1.26192	0.434253
POSITIVE REGULATION OF DEFENSE RESPONSE%GOBP%GO:0031349	2.27017	5.81e-05	2.19409	4.13e-05	1.5168	0.233723	1.46353	0.280617	1.7205	0.125907	1.6959	0.0550682
SRP-DEPENDENT COTRANSLATIONAL PROTEIN TARGETING TO MEMBRANE%GOBP%GO:0006614	2.26805	5.78e-05	2.49015	0	-0.761166	0.935712	-0.63675	0.993164	0.529519	0.996388	1.34245	0.354872
PROTEIN TARGETING TO ER%GOBP%GO:0045047	2.26721	5.75e-05	2.55889	0	-0.612317	1	0.572323	1	0.464073	0.997305	1.68538	0.0587299
REGULATION OF PROTEIN MODIFICATION BY SMALL PROTEIN CONJUGATION OR REMOVAL%GOBP%GO:1903320	2.26159	6.49e-05	2.27002	0	-1.0299	0.622609	0.649379	0.999381	0.703284	0.940062	1.30915	0.389672
POSITIVE REGULATION OF CELLULAR CATABOLIC PROCESS%GOBP%GO:0031331	2.2614	6.84e-05	2.01955	0.00104874	-1.27237	0.416234	-1.12714	0.514612	-0.939533	0.689383	0.920911	0.842823
INTERLEUKIN RECEPTOR SHC SIGNALING%REACTOME%R-HSA-912526.3	2.25372	7.95e-05	2.20616	3.03e-05	1.24838	0.422152	1.11191	0.611721	1.41194	0.284935	1.25104	0.447127
REGULATION OF PROTEIN CATABOLIC PROCESS%GOBP%GO:0042176	2.24803	0.000102	1.94976	0.00293676	-1.12085	0.529972	-1.01284	0.685931	-0.920113	0.718606	1.05149	0.682058
PEPTIDE CHAIN ELONGATION%REACTOME DATABASE ID RELEASE 59%156902	2.24609	0.000113	2.55091	0	0.586985	0.99873	-1.3858	0.250273	-0.839851	0.813184	0.737559	0.977697
VIRAL MRNA TRANSLATION%REACTOME DATABASE ID RELEASE 59%192823	2.24253	0.000116	2.54635	0	0.573284	1	-1.21199	0.416557	0.665727	0.959823	0.765525	0.967245
3' -UTR-MEDIATED TRANSLATIONAL REGULATION%REACTOME DATABASE ID RELEASE 59%157279	2.23889	0.000137	2.4353	0	-0.681678	0.980097	-1.69807	0.0695277	-1.12021	0.466875	-0.839868	0.915414
CELLULAR AMINO ACID BIOSYNTHETIC PROCESS%GOBP%GO:0008652	2.23497	0.000152	1.66025	0.0498285	1.04067	0.651532	-0.697916	0.98518	1.67644	0.143235	1.35653	0.343888
NCAM SIGNALING FOR NEURITE OUT-GROWTH%REACTOME DATABASE ID RELEASE 59%375165	2.23207	0.000166	2.12455	0.000152	1.47558	0.26457	1.14359	0.572692	1.59465	0.187723	1.28968	0.407614
EUKARYOTIC TRANSLATION ELONGATION%REACTOME%R-HSA-156842.2	2.2316	0.000165	2.51391	0	0.617508	0.994327	-1.23313	0.392271	-0.844395	0.809739	0.768351	0.964735
CELL-CELL SIGNALING BY WNT%GOBP%GO:0198738	2.23047	0.000168	2.34441	0	-1.06189	0.587536	-1.19325	0.437521	0.891004	0.78701	0.940128	0.819645
ER-NUCLEUS SIGNALING PATHWAY%GOBP%GO:0006984	2.22217	0.000189	1.86501	0.00822936	1.12605	0.553118	0.984722	0.759421	1.68192	0.143452	1.52037	0.151334
INFECTIOUS DISEASE%REACTOME DATABASE ID RELEASE 59%5663205	2.21481	0.000228	2.2648	0	-0.893266	0.794813	-0.953271	0.761479	0.680092	0.952744	1.0309	0.707906
FORMATION OF A POOL OF FREE 40S SUBUNITS%REACTOME DATABASE ID RELEASE 59%72689	2.21321	0.000234	2.52805	0	-0.710418	0.970965	-1.5814	0.118559	-1.05785	0.53862	-0.552683	1
CELL SURFACE RECEPTOR SIGNALING PATHWAY INVOLVED IN CELL-CELL SIGNALING%GOBP%GO:1905114	2.20915	0.000258	2.31731	0	-1.1165	0.536315	-1.19765	0.433664	0.845727	0.833314	0.941918	0.817662
RET SIGNALING%REACTOME%R-HSA-8853659.3	2.20763	0.000275	2.15125	8.28e-05	1.29416	0.381521	1.0825	0.647149	1.46343	0.260858	1.20989	0.484449
ALPHA-AMINO ACID BIOSYNTHETIC PROCESS%GOBP%GO:1901607	2.20693	0.000278	1.65693	0.0511103	1.04165	0.651427	0.694222	0.988079	1.69418	0.139322	1.52196	0.151171
PROTEIN DEUBIQUITINATION%GOBP%GO:0016579	2.20635	0.000284	2.19132	4.08e-05	-1.15753	0.491547	-0.882105	0.860284	0.75611	0.90689	1.15774	0.546252
ENDOPLASMIC RETICULUM UNFOLDED PROTEIN RESPONSE%GOBP%GO:0030968	2.20589	0.000286	1.90218	0.00543117	0.705399	0.955819	1.33133	0.368246	1.24133	0.44088	1.80532	0.022967
IRS-MEDIATED SIGNALLING%REACTOME%R-HSA-112399.2	2.20442	0.000295	2.13216	0.000132	1.1709	0.500563	0.970507	0.768694	1.36922	0.31489	1.15524	0.549743
EUKARYOTIC TRANSLATION INITIATION%REACTOME%R-HSA-72613.2	2.2022	0.000305	2.45583	0	-0.822699	0.882179	-1.70926	0.0680756	-1.20814	0.399406	-0.778241	0.963048
HALLMARK_UNFOLDED_PROTEIN_RESPONSE%MSIGDB_C2%HALLMARK_UNFOLDED_PROTEIN_RESPONSE	2.20098	0.000307	1.74507	0.0251444	-0.696867	0.975981	1.08943	0.638464	1.38497	0.302365	1.64104	0.0767059
SIGNALING BY WNT%REACTOME%R-HSA-195721.3	2.19887	0.000323	2.05362	0.000606	-0.854751	0.842157	-1.03318	0.656213	-0.974377	0.639016	0.8899	0.870527
TRANSLATION%REACTOME DATABASE ID RELEASE 59%72766	2.19885	0.000325	2.45072	0	-0.673347	0.984213	-0.755538	0.964623	-0.637293	0.974368	1.22633	0.471255
REGULATION OF INNATE IMMUNE RESPONSE%GOBP%GO:0045088	2.19361	0.000334	2.0631	0.000536	1.28973	0.383359	1.31491	0.38657	1.55479	0.211672	1.57485	0.113788
INTERLEUKIN-3, 5 AND GM-CSF SIGNALING%REACTOME%R-HSA-512988.2	2.19198	0.00034	2.10077	0.000254	1.19336	0.479983	1.06905	0.656771	1.34663	0.337436	1.18864	0.502976
INSULIN RECEPTOR SIGNALLING CASCADE%REACTOME DATABASE ID RELEASE 59%74751	2.19019	0.000355	2.15242	8.06e-05	1.16593	0.507267	0.965153	0.774681	1.35687	0.327605	1.13376	0.576421
RESPONSE TO UNFOLDED PROTEIN%GOBP%GO:0006986	2.18857	0.000361	1.75971	0.0224688	0.824879	0.871731	1.21945	0.480204	1.20325	0.480243	1.74345	0.0414342
SIGNALING BY TYPE 1 INSULIN-LIKE GROWTH FACTOR 1 RECEPTOR (IGF1R)%REACTOME DATABASE ID RELEASE 59%2404192	2.18579	0.000373	2.13319	0.000129	1.11132	0.570297	0.939869	0.800276	1.3098	0.375129	1.11906	0.590558
IGF1R SIGNALING CASCADE%REACTOME DATABASE ID RELEASE 59%2428924	2.18332	0.000378	2.11884	0.000176	1.0943	0.594794	0.937256	0.80314	1.28598	0.397868	1.10744	0.604957
NEGATIVE REGULATION OF MITOTIC CELL CYCLE%GOBP%GO:0045930	2.18109	0.0004	2.07963	0.000414	-0.96578	0.696628	-0.967012	0.740284	-0.857746	0.79262	1.00453	0.738901
GTP HYDROLYSIS AND JOINING OF THE 60S RIBOSOMAL SUBUNIT%REACTOME DATABASE ID RELEASE 59%72706	2.17981	0.000398	2.44163	0	-0.686815	0.978365	-1.67526	0.077745	-1.13105	0.455742	-0.855222	0.90827
INTERLEUKIN-2 SIGNALING%REACTOME%R-HSA-451927.2	2.17887	0.000413	2.14711	9.28e-05	1.23694	0.437363	1.12156	0.597955	1.37765	0.309465	1.19333	0.498921
POSITIVE REGULATION OF CATABOLIC PROCESS%GOBP%GO:0009896	2.17747	0.000428	1.93215	0.00377135	-1.25959	0.422704	-1.12118	0.521349	-1.00904	0.597946	0.894695	0.865927
IRS-RELATED EVENTS TRIGGERED BY IGF1R%REACTOME%R-HSA-2428928.1	2.17671	0.000427	2.13338	0.000127	1.1005	0.585002	0.95114	0.788144	1.30089	0.386126	1.11045	0.600785
CAP-DEPENDENT TRANSLATION INITIATION%REACTOME%R-HSA-72737.2	2.17143	0.000471	2.4562	0	-0.829885	0.874723	-1.70075	0.0703559	-1.26848	0.34474	-0.783701	0.960927
MAPK FAMILY SIGNALING CASCADES%REACTOME%R-HSA-5683057.2	2.1706	0.000476	2.10142	0.00025	1.37972	0.322955	1.08901	0.639236	1.52676	0.227879	1.21223	0.482233
IMMUNE RESPONSE-ACTIVATING CELL SURFACE RECEPTOR SIGNALING PATHWAY%GOBP%GO:0002429	2.16824	0.0005	2.19148	4.1e-05	0.81722	0.877063	1.33019	0.36946	0.946316	0.737947	1.53891	0.140516
L13A-MEDIATED TRANSLATIONAL SILENCING OF CERULOPLASMIN EXPRESSION%REACTOME DATABASE ID RELEASE 59%156827	2.16806	0.000498	2.42746	0	-0.67099	0.984452	-1.67285	0.0785933	-1.11129	0.476988	-0.849228	0.91326
CELLULAR RESPONSE TO TOPOLOGICALLY INCORRECT PROTEIN%GOBP%GO:0035967	2.1677	0.000499	1.963	0.0024953	-0.876968	0.815576	1.19025	0.518349	1.09152	0.595723	1.75481	0.0390113
NEGATIVE REGULATION OF CELL CYCLE PROCESS%GOBP%GO:0010948	2.16449	0.00053	2.0654	0.000523	-1.09472	0.552907	-1.20404	0.425968	-0.85285	0.800048	0.915934	0.847505
PROTEIN MODIFICATION BY SMALL PROTEIN REMOVAL%GOBP%GO:0070646	2.16271	0.00054	2.14401	0.000108	-1.17691	0.478214	-0.931332	0.794577	0.717654	0.933602	1.14503	0.561998
UNFOLDED PROTEIN RESPONSE (UPR)%REACTOME DATABASE ID RELEASE 59%381119	2.16196	0.000545	1.94733	0.00300863	-0.989375	0.668202	1.344	0.360504	1.02259	0.663211	1.83688	0.0168424
PERK REGULATES GENE EXPRESSION%REACTOME%R-HSA-381042.1	2.15834	0.000587	1.82006	0.0129476	0.809314	0.885012	1.14763	0.56994	1.43788	0.272751	1.62207	0.0871747
SIGNALING BY INSULIN RECEPTOR%REACTOME%R-HSA-74752.1	2.15458	0.000646	2.08241	0.000407	1.12195	0.558562	0.942604	0.797622	1.34305	0.342055	1.17118	0.526746
CELLULAR RESPONSE TO UNFOLDED PROTEIN%GOBP%GO:0034620	2.15172	0.000662	1.89176	0.00605298	-0.88729	0.801402	1.24419	0.454801	1.17256	0.505024	1.7797	0.0301851
N-GLYCAN TRIMMING IN THE ER AND CALNEXIN CALRETICULIN CYCLE%REACTOME%R-HSA-532668.2	2.14111	0.000842	1.61227	0.069781	-0.7622	0.93523	0.97922	0.759278	1.06962	0.611835	1.37416	0.325754
RESPIRATORY ELECTRON TRANSPORT, ATP SYNTHESIS BY CHEMIOSMOTIC COUPLING, AND HEAT PRODUCTION BY UNCOUPLING PROTEINS.%REACTOME DATABASE ID RELEASE 59%163200	2.13421	0.000949	2.43984	0	-1.39525	0.358023	-1.66068	0.0823535	-1.48399	0.242447	-0.671503	1
REGULATION OF WNT SIGNALING PATHWAY%GOBP%GO:0030111	2.13103	0.00101716	2.12563	0.000152	1.30881	0.368702	1.07885	0.652492	1.27784	0.405886	1.19439	0.498108
EUKARYOTIC TRANSLATION TERMINATION%REACTOME%R-HSA-72764.4	2.12855	0.0010538	2.55464	0	-0.69857	0.975408	-1.45127	0.206728	-1.11134	0.47731	0.43058	1
ACTIVATED PKN1 STIMULATES TRANSCRIPTION OF AR (ANDROGEN RECEPTOR) REGULATED GENES KLK2 AND KLK3%REACTOME%R-HSA-5625886.1	2.11961	0.0012477	1.43585	0.183947	1.12672	0.552319	1.29396	0.405038	1.06656	0.615527	1.40338	0.286443
UBIQUITIN PROTEASOME PATHWAY%PANTHER PATHWAY%P00060	2.10797	0.00153947	2.03589	0.00083	0.386029	1	-0.455167	1	1.06098	0.623366	1.62289	0.0873408
SELENOCYSTEINE SYNTHESIS%REACTOME%R-HSA-2408557.1	2.10745	0.00154933	2.51843	0	-0.626585	1	-1.3524	0.280577	-0.849972	0.802467	0.55637	1
SELENOAMINO ACID METABOLISM%REACTOME%R-HSA-2408522.2	2.10145	0.00170338	2.43604	0	0.436869	1	-1.28243	0.345271	0.519952	0.995899	-0.469231	0.999177
SIRT1 NEGATIVELY REGULATES RRNA EXPRESSION%REACTOME%R-HSA-427359.1	2.09536	0.00186184	1.29905	0.339992	-0.655905	0.993153	0.698387	0.986703	-1.24086	0.366617	0.644885	1
DNA REPLICATION-DEPENDENT NUCLEOSOME ORGANIZATION%GOBP%GO:0034723	2.09491	0.0018701	1.48124	0.147854	-0.704154	0.974243	0.451977	1	-1.09154	0.498474	0.579069	1
RESPONSE TO TOPOLOGICALLY INCORRECT PROTEIN%GOBP%GO:0035966	2.09194	0.00198482	1.85189	0.00943159	0.739524	0.936506	1.17947	0.526271	1.12316	0.559934	1.71709	0.0502927
PRC2 METHYLATES HISTONES AND DNA%REACTOME DATABASE ID RELEASE 59%212300	2.09159	0.00198671	1.4032	0.213826	-0.60444	1	0.775928	0.940959	-1.15764	0.432407	0.71209	0.988292
IMMUNE RESPONSE-REGULATING CELL SURFACE RECEPTOR SIGNALING PATHWAY%GOBP%GO:0002768	2.08725	0.00213905	2.14199	0.000107	0.932042	0.774184	1.41822	0.309175	1.02616	0.65828	1.60515	0.0954868
RESPIRATORY ELECTRON TRANSPORT%REACTOME DATABASE ID RELEASE 59%611105	2.08368	0.00223976	2.4161	0	-1.49402	0.311625	-1.69684	0.0695529	-1.51921	0.223367	-0.61798	1
CELLULAR RESPONSE TO CYTOKINE STIMULUS%GOBP%GO:0071345	2.08314	0.00224069	1.9632	0.00248984	1.50925	0.239341	1.44164	0.297999	1.62558	0.169235	1.66322	0.0675931
RNA POLYMERASE I PROMOTER OPENING%REACTOME DATABASE ID RELEASE 59%73728	2.07621	0.00253046	1.42109	0.199537	-0.550422	1	0.928273	0.807335	-1.24668	0.36382	0.884432	0.87505
PROTEIN UBIQUITINATION%GOBP%GO:0016567	2.07018	0.00281873	1.61365	0.0691362	-1.17279	0.481362	-1.01056	0.689274	-0.848852	0.804247	0.781892	0.957882
CONDENSATION OF PROPHASE CHROMOSOMES%REACTOME DATABASE ID RELEASE 59%2299718	2.06977	0.00282345	1.05214	0.683792	-0.527508	1	0.627895	1	-1.29193	0.329779	0.560159	1
POSITIVE REGULATION OF RELEASE OF CYTOCHROME C FROM MITOCHONDRIA%GOBP%GO:0090200	2.06733	0.00292014	2.01632	0.00111803	1.3244	0.358257	1.33994	0.366376	1.59886	0.186926	1.52045	0.151644
MITOCHONDRIAL RESPIRATORY CHAIN COMPLEX ASSEMBLY%GOBP%GO:0033108	2.06323	0.00311232	2.4694	0	-1.48153	0.321572	-1.48709	0.179003	-1.6482	0.178545	0.64173	1
NONSENSE MEDIATED DECAY (NMD) INDEPENDENT OF THE EXON JUNCTION COMPLEX (EJC)%REACTOME%R-HSA-975956.1	2.06137	0.00321238	2.41715	0	-0.698312	0.97515	-1.4369	0.217622	-1.0674	0.528166	0.461574	1
SENESCENCE-ASSOCIATED SECRETORY PHENOTYPE (SASP)%REACTOME DATABASE ID RELEASE 59%2559582	2.06086	0.00321853	1.40315	0.21361	-0.627847	1	0.598398	1	-0.813573	0.840552	0.87264	0.884739
SIGNALING BY VEGF%REACTOME DATABASE ID RELEASE 59%194138	2.05772	0.0034196	1.96492	0.00244865	1.41579	0.296455	1.21453	0.486455	1.5437	0.21419	1.28603	0.411695
REGULATION OF MITOTIC CELL CYCLE PHASE TRANSITION%GOBP%GO:1901990	2.05747	0.00342506	2.06231	0.000539	-0.998676	0.656379	-1.141	0.49644	-0.922681	0.714994	0.874856	0.882989
SIGNAL TRANSDUCTION BY PROTEIN PHOSPHORYLATION%GOBP%GO:0023014	2.05502	0.00355465	1.98447	0.00180935	1.29409	0.381273	1.08318	0.646606	1.34252	0.342753	1.20857	0.483944
MAPK CASCADE%GOBP%GO:0000165	2.0538	0.00360012	2.00394	0.00137913	1.27784	0.394707	1.07269	0.652689	1.33672	0.347033	1.2047	0.483818
DNA REPLICATION-DEPENDENT NUCLEOSOME ASSEMBLY%GOBP%GO:0006335	2.05244	0.00363934	1.47728	0.151179	-0.686011	0.977987	0.46241	1	-1.10857	0.478525	0.5862	1
RETROGRADE PROTEIN TRANSPORT, ER TO CYTOSOL%GOBP%GO:0030970	2.05097	0.00372123	2.14327	0.000107	-0.69346	0.975981	0.984547	0.759467	1.14782	0.528863	1.68077	0.0600654
VEGFA-VEGFR2 PATHWAY%REACTOME%R-HSA-4420097.2	2.05094	0.00371137	2.00775	0.00128226	1.3639	0.329312	1.2135	0.487762	1.50639	0.235759	1.31762	0.381628
SIGNALING BY SCF-KIT%REACTOME%R-HSA-1433557.1	2.0509	0.00369875	1.98417	0.0018126	1.21253	0.459804	1.0748	0.65343	1.35937	0.324205	1.15119	0.554093
REGULATION OF MITOCHONDRIAL MEMBRANE POTENTIAL%GOBP%GO:0051881	2.05045	0.00370594	1.89519	0.00583402	1.53169	0.22765	1.38052	0.328095	1.74757	0.117263	1.72913	0.0456361
DNA METHYLATION%REACTOME DATABASE ID RELEASE 59%5334118	2.04981	0.00371876	1.353	0.26724	-0.436059	1	0.939411	0.800606	-1.15678	0.4323	0.805232	0.944349
AMINO ACID SYNTHESIS AND INTERCONVERSION (TRANSAMINATION)%REACTOME%R-HSA-70614.4	2.04771	0.00379068	1.6554	0.0516149	1.15648	0.517364	0.800437	0.925225	1.71302	0.128739	1.41434	0.276551
HALLMARK_MYC_TARGETS_V1%MSIGDB_C2%HALLMARK_MYC_TARGETS_V1	2.04547	0.00390951	1.96227	0.00250614	-1.49478	0.31238	-2.09701	0.000964	-1.04504	0.548748	-0.677612	1
REGULATION OF CELL CYCLE PHASE TRANSITION%GOBP%GO:1901987	2.04062	0.0042089	2.00372	0.00138602	-1.06821	0.581432	-1.15674	0.477881	-0.992089	0.612805	0.809117	0.940951
IMMUNE RESPONSE-ACTIVATING SIGNAL TRANSDUCTION%GOBP%GO:0002757	2.03814	0.00435092	2.02181	0.00102688	1.00323	0.690539	1.32169	0.380158	1.16388	0.511936	1.49614	0.175602
FORMATION OF THE TERNARY COMPLEX, AND SUBSEQUENTLY, THE 43S COMPLEX%REACTOME%R-HSA-72695.2	2.03587	0.00446654	2.21805	2.46e-05	-0.846337	0.855468	-1.62152	0.0997096	-1.07747	0.513936	-0.846232	0.913633
SIGNALING BY INTERLEUKINS%REACTOME DATABASE ID RELEASE 59%449147	2.03052	0.00481034	1.93386	0.00368982	1.42394	0.294875	1.27039	0.429699	1.49999	0.23797	1.3235	0.377121
CELL CYCLE, MITOTIC%REACTOME%R-HSA-69278.1	2.03018	0.00482203	1.57018	0.0908877	-0.922148	0.751096	-0.800104	0.934111	-1.07782	0.514036	0.870233	0.885641
PROTEIN EXIT FROM ENDOPLASMIC RETICULUM%GOBP%GO:0032527	2.02923	0.00486114	2.1036	0.000249	-0.827928	0.876031	1.08361	0.645845	1.09871	0.588053	1.70701	0.0527923
AMIDE BIOSYNTHETIC PROCESS%GOBP%GO:0043604	2.0272	0.00499011	2.14395	0.000108	-1.06321	0.58688	-1.59349	0.111503	0.975834	0.707929	0.761825	0.967986
PROTEIN UBIQUITINATION%REACTOME%R-HSA-8852135.1	2.02441	0.00517548	1.34673	0.273888	-1.11517	0.536071	-0.585077	1	-0.744516	0.91098	0.773446	0.96241
PACKAGING OF TELOMERE ENDS%REACTOME DATABASE ID RELEASE 59%171306	2.02327	0.00524564	1.17143	0.52118	-0.448452	1	0.892143	0.846292	-0.815049	0.83844	1.04109	0.694651
MITOCHONDRIAL ATP SYNTHESIS COUPLED ELECTRON TRANSPORT%GOBP%GO:0042775	2.02068	0.00542338	2.44766	0	-1.18901	0.468456	-1.35508	0.277303	-1.39732	0.269672	0.72624	0.981339
OXIDATIVE PHOSPHORYLATION%GOBP%GO:0006119	2.02017	0.00543584	2.36864	0	-1.24552	0.431399	-1.44217	0.214519	-1.41979	0.266264	0.607328	1
ENDOPLASMIC RETICULUM TO CYTOSOL TRANSPORT%GOBP%GO:1903513	2.01597	0.00572249	2.11126	0.000213	-0.686261	0.978299	1.00051	0.739749	1.16051	0.514581	1.62482	0.0858774
REGULATION OF RELEASE OF CYTOCHROME C FROM MITOCHONDRIA%GOBP%GO:0090199	2.01487	0.00578454	1.99681	0.00155287	0.931465	0.775021	1.04683	0.684808	1.39588	0.29334	1.31276	0.389386
POSITIVE REGULATION OF DNA-TEMPLATED TRANSCRIPTION, INITIATION%GOBP%GO:2000144	2.01419	0.00583277	2.10175	0.000251	0.748599	0.930071	-0.497831	1	1.33225	0.351155	1.32094	0.378706
ATP SYNTHESIS COUPLED ELECTRON TRANSPORT%GOBP%GO:0042773	2.01065	0.00608092	2.41799	0	-1.19925	0.457327	-1.36544	0.267894	-1.43483	0.260192	0.736733	0.977462
TRANSMEMBRANE TRANSPORT%GOBP%GO:0055085	2.01053	0.00607487	1.9446	0.00316031	0.907109	0.801209	-1.07359	0.593949	1.16244	0.51271	1.07488	0.648662
HALLMARK_REACTIVE_OXIGEN_SPECIES_PATHWAY%MSIGDB_C2%HALLMARK_REACTIVE_OXIGEN_SPECIES_PATHWAY	2.00965	0.00611397	2.16054	7.05e-05	-0.875128	0.817702	-1.32298	0.310902	0.874103	0.803403	-0.897405	0.856735
ELECTRON TRANSPORT CHAIN%GOBP%GO:0022900	2.00794	0.00623229	2.39833	0	-1.20408	0.454779	-1.49376	0.174384	-1.3625	0.285459	-0.572844	1
DAP12 SIGNALING%REACTOME%R-HSA-2424491.1	2.0062	0.00636548	1.92864	0.0039814	1.30958	0.369889	1.1493	0.568071	1.39116	0.297446	1.18059	0.513682
ACTIVATION OF IMMUNE RESPONSE%GOBP%GO:0002253	2.00578	0.00639262	1.99512	0.00157911	1.01133	0.683294	1.34835	0.35659	1.16627	0.510742	1.50401	0.166871
GASTRIN-CREB SIGNALLING PATHWAY VIA PKC AND MAPK%REACTOME%R-HSA-881907.1	2.00345	0.00654224	1.90794	0.00511043	1.33973	0.3457	1.22345	0.474325	1.4255	0.276279	1.30555	0.393282
RESPIRATORY ELECTRON TRANSPORT CHAIN%GOBP%GO:0022904	2.00241	0.00661044	2.37981	0	-1.19312	0.463012	-1.42531	0.222236	-1.39493	0.269126	-0.578522	1
RESPONSE TO CYTOKINE%GOBP%GO:0034097	2.0006	0.00672813	1.86468	0.00823425	1.47341	0.265261	1.39725	0.315409	1.57307	0.201053	1.6138	0.0921762
HALLMARK_OXIDATIVE_PHOSPHORYLATION%MSIGDB_C2%HALLMARK_OXIDATIVE_PHOSPHORYLATION	1.99715	0.00702315	2.1239	0.000153	-1.12138	0.529387	-1.7428	0.0562462	-1.17068	0.424353	-0.788985	0.959325
DAP12 INTERACTIONS%REACTOME%R-HSA-2172127.1	1.99091	0.00759355	1.92409	0.00412879	1.33355	0.34986	1.16001	0.55504	1.40498	0.290206	1.18982	0.502336
TRANSMEMBRANE TRANSPORT OF SMALL MOLECULES%REACTOME%R-HSA-382551.1	1.98929	0.00770905	1.79212	0.0167975	0.889152	0.816696	-1.16699	0.466748	1.20263	0.480923	1.0528	0.681143
CHROMATIN SILENCING AT RDNA%GOBP%GO:0000183	1.98588	0.00801854	1.51265	0.127464	-0.584912	1	0.541953	1	-1.1753	0.423491	0.730649	0.97969
DOWNSTREAM SIGNAL TRANSDUCTION%REACTOME%R-HSA-186763.1	1.98583	0.00799917	1.92464	0.00413362	1.27102	0.400355	1.08569	0.643539	1.39523	0.293673	1.12632	0.583163
SIGNALING BY EGFR%REACTOME DATABASE ID RELEASE 59%177929	1.98394	0.00813049	1.90686	0.00515772	1.2816	0.389735	1.13218	0.586328	1.38421	0.302989	1.15642	0.548416
RIBOSOMAL SCANNING AND START CODON RECOGNITION%REACTOME DATABASE ID RELEASE 59%72702	1.98381	0.00810825	2.04154	0.000782	-0.857429	0.840041	-1.686	0.0746998	-1.12412	0.462318	-1.27116	0.446807
IMMUNE RESPONSE-REGULATING SIGNALING PATHWAY%GOBP%GO:0002764	1.98352	0.00810645	1.9587	0.00262129	1.07711	0.615577	1.40018	0.315461	1.21127	0.470614	1.55935	0.125236
REGULATION OF DNA-TEMPLATED TRANSCRIPTION, INITIATION%GOBP%GO:2000142	1.98323	0.00810704	1.96387	0.00247136	-0.743837	0.949987	-1.23914	0.387226	1.08523	0.604554	0.908383	0.852465
TRANSLATIONAL INITIATION%GOBP%GO:0006413	1.98147	0.00825377	2.29281	0	-1.01305	0.639473	-1.83303	0.0289505	-1.37799	0.275214	-1.11706	0.589707
ATF4 ACTIVATES GENES%REACTOME%R-HSA-380994.1	1.97917	0.00848277	1.7595	0.0224603	0.824397	0.872216	1.13682	0.579834	1.31044	0.374944	1.5834	0.107952
MITOPHAGY%REACTOME DATABASE ID RELEASE 59%5205647	1.97078	0.00935848	1.71841	0.0314673	-1.26534	0.423769	-1.23729	0.387947	0.621716	0.977688	-0.858853	0.906682
METALLOPROTEASE DUBS%REACTOME%R-HSA-5689901.2	1.97071	0.00933544	1.40295	0.213582	0.894321	0.812214	1.02068	0.717372	1.16362	0.512148	1.0132	0.730691
PROTEIN TARGETING TO MEMBRANE%GOBP%GO:0006612	1.97062	0.00931506	2.16015	7.02e-05	0.830658	0.869772	0.572849	1	0.924759	0.75787	1.06635	0.660775
DISEASES OF SIGNAL TRANSDUCTION%REACTOME%R-HSA-5663202.4	1.96946	0.00939664	1.82154	0.012773	-1.10444	0.543488	-1.32544	0.307991	0.86661	0.809611	-1.22893	0.493675
MEIOSIS%REACTOME DATABASE ID RELEASE 59%1500620	1.96558	0.00987088	0.821169	0.947238	0.887725	0.818082	1.26428	0.438695	-0.609967	0.980364	1.0186	0.722879
AUTOPHAGOSOME MATURATION%GOBP%GO:0097352	1.96496	0.0099059	1.51899	0.12301	-1.42522	0.342819	-1.26842	0.359919	0.793236	0.881185	-0.737833	0.984643
TRANSLATION INITIATION COMPLEX FORMATION%REACTOME DATABASE ID RELEASE 59%72649	1.96258	0.0101748	2.02987	0.000893	-0.896663	0.78979	-1.70473	0.0686889	-1.14282	0.445891	-1.25372	0.46856
CALNEXIN CALRETICULIN CYCLE%REACTOME DATABASE ID RELEASE 59%901042	1.96207	0.0101965	1.40626	0.211883	0.383225	1	1.12205	0.597528	1.16104	0.513709	1.38149	0.31371
NGF SIGNALLING VIA TRKA FROM THE PLASMA MEMBRANE%REACTOME DATABASE ID RELEASE 59%187037	1.96051	0.0103306	1.89032	0.00613289	1.30432	0.372936	1.07506	0.653205	1.41228	0.285193	1.14854	0.558595
RNA POLYMERASE I CHAIN ELONGATION%REACTOME DATABASE ID RELEASE 59%73777	1.95862	0.0105298	1.46674	0.159209	-0.993444	0.662166	-0.997571	0.705273	-1.5228	0.222368	-0.629998	1
SYNTHESIS OF ACTIVE UBIQUITIN: ROLES OF E1 AND E2 ENZYMES%REACTOME DATABASE ID RELEASE 59%8866652	1.95775	0.0105892	1.64423	0.0560019	-0.638808	0.999333	-0.427305	1	0.813692	0.861851	1.21834	0.475247
PROTEIN FOLDING%GOBP%GO:0006457	1.95435	0.0109849	1.55309	0.101417	0.726802	0.945962	-0.977791	0.730131	1.01878	0.664071	1.06498	0.660843
VACUOLE FUSION%GOBP%GO:0097576	1.95375	0.011028	1.50984	0.128724	-1.37535	0.367551	-1.24473	0.38279	0.804541	0.870712	-0.787739	0.958783
SULFUR AMINO ACID METABOLISM%REACTOME DATABASE ID RELEASE 59%1614635	1.95302	0.0110783	1.45122	0.171326	0.625846	0.993107	-1.17502	0.459978	1.33049	0.354034	0.919841	0.843311
TRANSLESION SYNTHESIS BY POLH%REACTOME%R-HSA-110320.1	1.95271	0.0110728	1.95337	0.0028368	-0.58863	1	-0.525483	1	1.11361	0.570159	1.21602	0.478775
PROTEIN HETEROTETRAMERIZATION%GOBP%GO:0051290	1.94924	0.0114607	1.73152	0.0283201	0.702913	0.957406	0.78372	0.935168	-0.789747	0.868197	1.18517	0.507682
MACROAUTOPHAGY%GOBP%GO:0016236	1.94853	0.0115401	1.45224	0.170471	-1.02813	0.62422	-1.02648	0.665099	0.819945	0.857095	-0.839164	0.9148
ERROR-FREE TRANSLESION SYNTHESIS%GOBP%GO:0070987	1.94849	0.0115095	1.95869	0.00261367	-0.585768	1	-0.52359	1	1.12228	0.560928	1.22621	0.470549
REGULATION OF TRANSCRIPTION INITIATION FROM RNA POLYMERASE II PROMOTER%GOBP%GO:0060260	1.94743	0.0116455	1.89785	0.00568094	-0.92189	0.751239	-1.4227	0.224672	0.973312	0.710096	0.919046	0.844496
FC EPSILON RECEPTOR (FCERI) SIGNALING%REACTOME DATABASE ID RELEASE 59%2454202	1.94704	0.0116551	1.89863	0.00565509	1.20559	0.467526	1.15739	0.556733	1.33682	0.347663	1.24117	0.45737
ANTIGEN PRESENTATION: FOLDING, ASSEMBLY AND PEPTIDE LOADING OF CLASS I MHC%REACTOME DATABASE ID RELEASE 59%983170	1.94319	0.0121114	1.39466	0.221404	1.41229	0.298776	1.7185	0.086047	1.59737	0.186211	1.67848	0.06112
PEPTIDE BIOSYNTHETIC PROCESS%GOBP%GO:0043043	1.93905	0.0126567	2.2615	0	-1.60685	0.299723	-2.08095	0.00151681	-1.40554	0.268539	-1.21903	0.504651
ACTIVATION OF THE MRNA UPON BINDING OF THE CAP-BINDING COMPLEX AND EIFS, AND SUBSEQUENT BINDING TO 43S%REACTOME%R-HSA-72662.2	1.93894	0.012647	2.08599	0.000375	-0.875917	0.816413	-1.68789	0.0737526	-1.14076	0.447237	-1.17008	0.543544
PROTEIN-DNA COMPLEX ASSEMBLY%GOBP%GO:0065004	1.93789	0.0127707	1.3007	0.33834	-1.18168	0.47492	-0.992486	0.711061	-1.33293	0.305488	-0.636596	1
INFLUENZA VIRAL RNA TRANSCRIPTION AND REPLICATION%REACTOME%R-HSA-168273.2	1.93733	0.012812	2.15048	8.52e-05	-0.943642	0.724176	-1.51798	0.157161	-1.11035	0.477745	-0.744111	0.982521
MEIOTIC RECOMBINATION%REACTOME DATABASE ID RELEASE 59%912446	1.93203	0.0134517	1.13155	0.576475	0.330625	1	0.865498	0.872012	-1.03235	0.563542	0.793663	0.954017
ENERGY DERIVATION BY OXIDATION OF ORGANIC COMPOUNDS%GOBP%GO:0015980	1.92834	0.013958	2.11327	0.000207	0.715908	0.951117	-1.27791	0.348882	0.618672	0.978563	-0.727454	0.986749
THE CITRIC ACID (TCA) CYCLE AND RESPIRATORY ELECTRON TRANSPORT%REACTOME DATABASE ID RELEASE 59%1428517	1.92696	0.0141066	2.18818	4.05e-05	-1.3186	0.400857	-1.61206	0.104431	-1.44734	0.257181	-0.872572	0.891761
PARKINSON DISEASE%PANTHER PATHWAY%P00049	1.92658	0.0141436	1.95584	0.00273208	1.14209	0.535503	1.25188	0.45417	1.23518	0.448065	1.55217	0.131133
INFLUENZA LIFE CYCLE%REACTOME DATABASE ID RELEASE 59%168255	1.9262	0.0141529	2.11303	0.000206	-0.971041	0.691483	-1.58113	0.117954	-1.02922	0.568279	-0.731312	0.98725
PINK PARKIN MEDIATED MITOPHAGY%REACTOME%R-HSA-5205685.1	1.92486	0.0142817	1.69476	0.038397	-1.23727	0.435568	-1.23841	0.386671	0.621905	0.977936	-0.837988	0.91565
SIGNALING BY EGFR IN CANCER%REACTOME%R-HSA-1643713.1	1.92457	0.0142744	1.165	0.531487	-1.20764	0.454325	-1.58115	0.11837	0.635867	0.974075	-1.60325	0.205458
CELLULAR RESPIRATION%GOBP%GO:0045333	1.92211	0.0146258	2.24323	9.4e-06	-0.99774	0.657179	-1.62368	0.0999576	-1.37061	0.282252	-0.660325	1
E3 UBIQUITIN LIGASES UBIQUITINATE TARGET PROTEINS%REACTOME%R-HSA-8866654.1	1.92119	0.0147339	1.38366	0.231683	-1.07173	0.578505	-0.530657	1	-0.825892	0.826882	0.735348	0.977868
ALPHA-AMINO ACID METABOLIC PROCESS%GOBP%GO:1901605	1.91912	0.0149917	1.50503	0.131941	1.14841	0.529386	-1.23998	0.386952	1.41314	0.283979	1.04083	0.694449
PYRIDINE-CONTAINING COMPOUND BIOSYNTHETIC PROCESS%GOBP%GO:0072525	1.91911	0.014951	1.24161	0.423107	1.55266	0.214728	1.14937	0.568835	1.52079	0.232219	1.36963	0.331791
SIGNALING BY PDGF%REACTOME DATABASE ID RELEASE 59%186797	1.91534	0.0154759	1.84748	0.00982606	1.29037	0.382825	1.06007	0.669812	1.36941	0.314918	1.10141	0.610105
NUCLEOSOME ASSEMBLY%REACTOME DATABASE ID RELEASE 59%774815	1.91503	0.0154769	1.14033	0.568869	-0.699815	0.975824	0.400558	1	-1.00318	0.601948	0.658075	1
MITOCHONDRIAL RESPIRATORY CHAIN COMPLEX I BIOGENESIS%GOBP%GO:0097031	1.91367	0.0156516	2.42342	0	-1.48562	0.317725	-1.59351	0.111922	-1.60442	0.187755	-0.546138	1
NEGATIVE REGULATION OF PROTEIN MODIFICATION PROCESS%GOBP%GO:0031400	1.90793	0.0165876	1.82032	0.0129492	-0.954153	0.708842	0.890285	0.849309	0.843225	0.834348	1.0738	0.649354
APC-CDC20 MEDIATED DEGRADATION OF NEK2A%REACTOME%R-HSA-179409.2	1.90773	0.0165812	1.40784	0.210641	-0.535479	1	-1.13975	0.498336	0.553976	0.993644	0.59413	1
TRANSLATION%GOBP%GO:0006412	1.90773	0.0165368	2.27729	0	-1.74552	0.27911	-2.15389	0.00034	-1.60184	0.18822	-1.25889	0.463053
APC C:CDC20 MEDIATED DEGRADATION OF CYCLIN B%REACTOME DATABASE ID RELEASE 59%174048	1.90428	0.017031	1.45305	0.169783	0.473499	1	-1.23193	0.393255	0.764819	0.901648	0.505465	1
REGULATION OF DEFENSE RESPONSE%GOBP%GO:0031347	1.89395	0.0185908	1.81712	0.0133269	1.54874	0.217654	1.50914	0.231445	1.64508	0.154433	1.65023	0.072624
CONSTITUTIVE SIGNALING BY LIGAND-RESPONSIVE EGFR CANCER VARIANTS%REACTOME DATABASE ID RELEASE 59%1236382	1.89357	0.018608	1.14635	0.558639	-1.17858	0.476923	-1.62749	0.0988082	0.648008	0.969261	-1.64525	0.187414
ASPARTATE FAMILY AMINO ACID BIOSYNTHETIC PROCESS%GOBP%GO:0009067	1.89323	0.0186073	1.59664	0.0772617	0.578099	1	-0.722632	0.981827	1.50394	0.237762	1.38406	0.311682
MITOCHONDRIAL ELECTRON TRANSPORT, NADH TO UBIQUINONE%GOBP%GO:0006120	1.89213	0.0187435	2.3226	0	-1.15414	0.492912	-1.12198	0.521391	-1.32671	0.31097	1.01613	0.726198
REGULATION OF CELLULAR CATABOLIC PROCESS%GOBP%GO:0031329	1.89098	0.018872	1.76642	0.0212826	-1.20397	0.453342	-0.980228	0.728251	-0.942131	0.685567	0.907905	0.85235
CELLULAR AMIDE METABOLIC PROCESS%GOBP%GO:0043603	1.8907	0.0188793	2.01005	0.00123653	-1.00569	0.647724	-1.43179	0.219238	0.894988	0.783892	-0.964363	0.769941
DNA DAMAGE TELOMERE STRESS INDUCED SENESCENCE%REACTOME DATABASE ID RELEASE 59%2559586	1.88894	0.0191507	-0.792707	0.901976	-1.02012	0.633396	-0.830618	0.911052	-1.34027	0.300351	-0.955301	0.780719
NUCLEOSOME ASSEMBLY%GOBP%GO:0006334	1.88887	0.019116	1.18844	0.499029	-1.20383	0.452515	-0.593275	1	-1.45366	0.25491	-0.530112	1
REGULATION OF MEMBRANE DEPOLARIZATION%GOBP%GO:0003254	1.88695	0.019407	1.78891	0.0172509	1.59205	0.190743	1.53062	0.208987	1.72034	0.124662	1.54317	0.137988
GLUTATHIONE METABOLIC PROCESS%GOBP%GO:0006749	1.88481	0.0197338	1.79581	0.0163772	-0.672864	0.983541	-1.1508	0.484282	0.954997	0.728853	0.683712	0.994927
HDMS DEMETHYLATE HISTONES%REACTOME%R-HSA-3214842.3	1.88428	0.0197907	-1.27182	0.334767	-0.878285	0.814096	0.80633	0.919534	-1.08264	0.510863	-1.178	0.540527
GLYCOLIPID BIOSYNTHETIC PROCESS%GOBP%GO:0009247	1.88287	0.019996	1.59876	0.0764189	1.28954	0.383001	0.910588	0.821268	1.54865	0.214323	1.0339	0.702269
COMPLEX I BIOGENESIS%REACTOME%R-HSA-6799198.1	1.88279	0.0199617	2.32877	0	-1.35487	0.384057	-1.39749	0.244662	-1.49932	0.236334	0.676371	0.997154
REGULATION OF PROTEOLYSIS%GOBP%GO:0030162	1.88186	0.0200885	1.74697	0.0249226	1.06221	0.631049	1.06053	0.668975	1.17519	0.503004	1.32788	0.371909
MITOCHONDRIAL RESPIRATORY CHAIN COMPLEX I ASSEMBLY%GOBP%GO:0032981	1.87827	0.020726	2.39846	0	-1.46496	0.323012	-1.60845	0.104345	-1.58966	0.195522	-0.544875	1
AUTOPHAGY%GOBP%GO:0006914	1.87458	0.021405	1.44013	0.18034	-1.08089	0.570936	-1.29199	0.338394	0.791689	0.882713	-1.10768	0.603927
POSITIVE REGULATION OF IMMUNE RESPONSE%GOBP%GO:0050778	1.87093	0.0220043	1.83842	0.010745	1.18396	0.489541	1.47292	0.268309	1.31058	0.37543	1.57443	0.113461
GLYCOSPHINGOLIPID METABOLISM%REACTOME DATABASE ID RELEASE 59%1660662	1.87018	0.022116	1.58368	0.0837514	1.07824	0.615179	1.43958	0.300477	1.48352	0.252422	1.72077	0.0489143
MEIOTIC SYNAPSIS%REACTOME DATABASE ID RELEASE 59%1221632	1.86971	0.0221507	-0.696161	0.961014	1.07592	0.61686	1.37231	0.336872	0.762977	0.901632	1.1807	0.513856
NONSENSE-MEDIATED DECAY (NMD)%REACTOME DATABASE ID RELEASE 59%927802	1.86919	0.0221875	2.3526	0	-0.765171	0.93285	-1.33999	0.29453	-1.08865	0.502389	0.350981	0.999926
CELLULAR AMINO ACID METABOLIC PROCESS%GOBP%GO:0006520	1.86913	0.0221484	1.45084	0.171254	0.964988	0.734587	-1.41766	0.226353	1.1426	0.53331	0.912419	0.848476
CELLULAR RESPONSE TO GLUCOSE STARVATION%GOBP%GO:0042149	1.86767	0.0223951	1.49789	0.136211	1.21637	0.457994	1.13738	0.579703	1.63832	0.158764	1.52687	0.148732
GLUTATHIONE CONJUGATION%REACTOME DATABASE ID RELEASE 59%156590	1.86728	0.0224101	1.52015	0.12238	1.20088	0.473378	0.682047	0.990331	1.35711	0.327488	1.14836	0.558616
SIGNALING BY LIGAND-RESPONSIVE EGFR VARIANTS IN CANCER%REACTOME%R-HSA-5637815.1	1.86631	0.0225652	1.17857	0.511383	-1.23907	0.433807	-1.57531	0.119473	0.633986	0.973788	-1.61716	0.203011
DEPOSITION OF NEW CENPA-CONTAINING NUCLEOSOMES AT THE CENTROMERE%REACTOME%R-HSA-606279.1	1.86565	0.0226549	1.13281	0.575913	-0.687558	0.978231	0.401536	1	-1.03219	0.563437	0.649908	1
POSTTRANSCRIPTIONAL REGULATION OF GENE EXPRESSION%GOBP%GO:0010608	1.86505	0.0227189	1.8514	0.00947233	-0.91876	0.756268	-1.08328	0.578685	0.737878	0.918155	0.902938	0.855575
ASPARTATE FAMILY AMINO ACID METABOLIC PROCESS%GOBP%GO:0009066	1.85991	0.023692	1.78347	0.0181538	0.840008	0.861475	-1.28247	0.34565	1.37668	0.30974	1.00648	0.738476
NADH DEHYDROGENASE COMPLEX ASSEMBLY%GOBP%GO:0010257	1.85807	0.0240018	2.37553	0	-1.47927	0.320242	-1.61072	0.103853	-1.60499	0.188852	-0.535599	1
NONSENSE MEDIATED DECAY (NMD) ENHANCED BY THE EXON JUNCTION COMPLEX (EJC)%REACTOME DATABASE ID RELEASE 59%975957	1.84731	0.026163	2.38134	0	-0.750733	0.94654	-1.33546	0.298436	-1.07086	0.523272	0.351701	1
MAJOR PATHWAY OF RRNA PROCESSING IN THE NUCLEOLUS AND CYTOSOL%REACTOME%R-HSA-6791226.3	1.84602	0.0264075	2.30386	0	-1.20708	0.45489	-1.847	0.0258419	-1.48558	0.242312	-1.06421	0.652818
CERAMIDE METABOLIC PROCESS%GOBP%GO:0006672	1.84513	0.0265319	1.44648	0.17521	1.56425	0.209901	1.54584	0.194609	1.76273	0.120551	1.60374	0.0952897
CERAMIDE BIOSYNTHETIC PROCESS%GOBP%GO:0046513	1.84419	0.0266515	1.27354	0.376833	1.60037	0.191215	1.51245	0.226149	1.73471	0.122837	1.51822	0.153467
REGULATION OF MITOTIC CELL CYCLE%GOBP%GO:0007346	1.84236	0.026998	1.71151	0.0332932	-1.05515	0.591711	-0.933474	0.791758	-0.995729	0.61038	0.90618	0.853156
AMYLOID FIBER FORMATION%REACTOME DATABASE ID RELEASE 59%977225	1.8407	0.0273193	1.27345	0.376605	-0.797959	0.907054	-0.900271	0.834963	-1.25427	0.356988	-1.02623	0.690983
GLUTAMINE FAMILY AMINO ACID METABOLIC PROCESS%GOBP%GO:0009064	1.84037	0.0273504	1.44569	0.175866	0.84685	0.855867	-0.843713	0.902177	1.08268	0.606618	0.93155	0.827778
ASPARAGINE N-LINKED GLYCOSYLATION%REACTOME%R-HSA-446203.4	1.83867	0.0277063	1.27024	0.380475	0.82671	0.871709	0.973455	0.766454	1.19855	0.482618	1.24766	0.452714
NEGATIVE REGULATION OF CATALYTIC ACTIVITY%GOBP%GO:0043086	1.83768	0.0278414	1.72364	0.0302767	1.06946	0.624948	1.09856	0.626843	1.06918	0.611485	1.23009	0.46899
NEGATIVE REGULATION OF CELL CYCLE%GOBP%GO:0045786	1.83648	0.0280446	1.66204	0.0493487	-1.03347	0.617639	-1.03362	0.656005	-1.04454	0.549432	0.822881	0.93455
INFLUENZA INFECTION%REACTOME%R-HSA-168254.1	1.83482	0.0283332	2.0738	0.000445	-1.06092	0.586361	-1.52788	0.14955	-1.08034	0.513043	-0.66387	1
PEPTIDE METABOLIC PROCESS%GOBP%GO:0006518	1.83365	0.0285323	2.17548	5.68e-05	-1.37222	0.369527	-1.74543	0.0558795	-1.30757	0.321156	-1.11568	0.591136
SULFUR AMINO ACID METABOLIC PROCESS%GOBP%GO:0000096	1.83329	0.0285401	1.23588	0.432671	0.752789	0.927845	-1.32056	0.312014	1.18186	0.494931	-1.04441	0.672915
SERINE FAMILY AMINO ACID METABOLIC PROCESS%GOBP%GO:0009069	1.82947	0.0293785	1.2683	0.3838	1.57014	0.206889	-1.22595	0.400954	1.8028	0.0971614	1.17217	0.525486
TRIF-DEPENDENT TOLL-LIKE RECEPTOR SIGNALING PATHWAY%GOBP%GO:0035666	1.82942	0.0293162	1.58565	0.0826213	0.806456	0.887253	1.15076	0.566345	1.2405	0.442005	1.27132	0.427827
CHROMOSOME MAINTENANCE%REACTOME%R-HSA-73886.1	1.82926	0.0292921	1.22267	0.450316	-0.890055	0.798626	-0.706198	0.983074	-1.30956	0.320747	0.415954	1
DICARBOXYLIC ACID METABOLIC PROCESS%GOBP%GO:0043648	1.82396	0.0305162	1.17752	0.512695	-1.0767	0.573216	-1.42371	0.22409	0.777318	0.892559	-1.37373	0.344653
B-WICH COMPLEX POSITIVELY REGULATES RRNA EXPRESSION%REACTOME DATABASE ID RELEASE 59%5250924	1.82296	0.0306479	1.1107	0.603852	-1.08011	0.570615	-0.761527	0.959401	-1.57815	0.198742	-0.687721	0.99941
ENDOPLASMIC RETICULUM MANNOSE TRIMMING%GOBP%GO:1904380	1.82295	0.0305812	1.22974	0.440358	-0.575984	1	0.831933	0.898898	1.09726	0.589611	1.16653	0.533503
HALLMARK_XENOBIOTIC_METABOLISM%MSIGDB_C2%HALLMARK_XENOBIOTIC_METABOLISM	1.82095	0.0310302	1.49881	0.135555	0.89381	0.812161	-1.11104	0.537792	1.15526	0.520187	1.15463	0.548979
ORGANIC ACID BIOSYNTHETIC PROCESS%GOBP%GO:0016053	1.81939	0.0313487	1.26423	0.388782	1.68925	0.139089	1.4906	0.248884	1.80072	0.0950221	1.75699	0.038231
RIBONUCLEOSIDE TRIPHOSPHATE METABOLIC PROCESS%GOBP%GO:0009199	1.81929	0.0313063	2.09098	0.000332	0.495382	1	-1.0551	0.623368	-0.643853	0.973344	-0.654159	1
HDACS DEACETYLATE HISTONES%REACTOME DATABASE ID RELEASE 59%3214815	1.81847	0.0314461	1.22723	0.443923	-1.0986	0.549363	0.524455	1	-1.39308	0.270351	-0.502348	1
CELL REDOX HOMEOSTASIS%GOBP%GO:0045454	1.81793	0.0314936	1.7944	0.0165282	1.04232	0.651323	0.647109	0.998771	0.861183	0.814179	1.07556	0.647647
CARBOXYLIC ACID BIOSYNTHETIC PROCESS%GOBP%GO:0046394	1.81714	0.0315993	1.27209	0.379067	1.65453	0.153226	1.48248	0.258999	1.8076	0.102087	1.76763	0.0337865
VIRAL TRANSCRIPTION%GOBP%GO:0019083	1.81539	0.031901	2.07617	0.000432	-0.856298	0.839949	-1.79546	0.0427228	-1.17483	0.423058	-1.2233	0.501593
RECRUITMENT AND ATM-MEDIATED PHOSPHORYLATION OF REPAIR AND SIGNALING PROTEINS AT DNA DOUBLE STRAND BREAKS%REACTOME%R-HSA-5693565.2	1.81406	0.0321625	0.813787	0.947175	-0.8883	0.800628	0.672134	0.993041	-0.82887	0.824791	0.520921	1
POSITIVE REGULATION OF TRANSFERASE ACTIVITY%GOBP%GO:0051347	1.81079	0.0329515	1.74695	0.0248726	0.788501	0.90286	0.85811	0.879185	0.912519	0.769409	1.04568	0.688342
EXTRINSIC APOPTOTIC SIGNALING PATHWAY%GOBP%GO:0097191	1.80907	0.0333215	1.92504	0.00413104	1.30167	0.373652	1.23201	0.463519	1.5534	0.212904	1.41886	0.272607
RRNA PROCESSING IN THE NUCLEUS AND CYTOSOL%REACTOME DATABASE ID RELEASE 59%8868773	1.80886	0.0333138	2.31363	0	-1.36869	0.371142	-1.90305	0.0134331	-1.53188	0.22256	-1.17169	0.542476
PROTEIN TETRAMERIZATION%GOBP%GO:0051262	1.80885	0.0332371	1.24297	0.422168	1.0439	0.650554	0.884281	0.857091	0.977311	0.707343	0.858789	0.897814
SPHINGOLIPID BIOSYNTHETIC PROCESS%GOBP%GO:0030148	1.80738	0.0335596	1.11905	0.591595	1.47171	0.266294	1.28565	0.415965	1.69613	0.138899	1.46213	0.220864
BINDING AND UPTAKE OF LIGANDS BY SCAVENGER RECEPTORS%REACTOME%R-HSA-2173782.1	1.80655	0.0336968	1.48922	0.143487	1.13917	0.537508	-1.35538	0.277326	1.15493	0.520218	-1.41134	0.2986
MITOCHONDRIAL TRANSLATIONAL TERMINATION%GOBP%GO:0070126	1.80641	0.0336579	2.32204	0	-1.82712	0.280277	-1.98656	0.00458627	-1.84678	0.15282	-0.949654	0.788948
NEGATIVE REGULATION OF RESPONSE TO ENDOPLASMIC RETICULUM STRESS%GOBP%GO:1903573	1.80628	0.0336171	1.39716	0.218736	0.58587	0.99847	0.945728	0.793156	0.927052	0.755698	1.26852	0.428104
VESICLE TRANSPORT ALONG MICROTUBULE%GOBP%GO:0047496	1.8041	0.0341735	1.64175	0.0566632	-0.59705	1	0.954393	0.78686	0.969092	0.71605	1.31053	0.389749
REGULATION OF MITOCHONDRIAL MEMBRANE PERMEABILITY INVOLVED IN APOPTOTIC PROCESS%GOBP%GO:1902108	1.80249	0.0345318	1.64215	0.0567109	1.23547	0.439511	0.977057	0.76284	1.36808	0.314948	1.20699	0.482214
RRNA PROCESSING%REACTOME DATABASE ID RELEASE 59%72312	1.80029	0.0350301	2.31112	0	-1.42536	0.343438	-2.02368	0.00305317	-1.6069	0.190916	-1.28458	0.432378
ASSOCIATION OF LICENSING FACTORS WITH THE PRE-REPLICATIVE COMPLEX%REACTOME DATABASE ID RELEASE 59%69298	1.79916	0.0352622	1.09263	0.622738	-0.966995	0.696153	-0.911311	0.821547	0.739292	0.917413	-0.690267	0.998013
PURINE RIBONUCLEOSIDE TRIPHOSPHATE METABOLIC PROCESS%GOBP%GO:0009205	1.79181	0.0372364	2.10378	0.00025	0.494606	1	-1.07214	0.594734	-0.666584	0.966342	-0.653597	1
DOWNREGULATION OF ERBB2 SIGNALING%REACTOME%R-HSA-8863795.2	1.79077	0.037444	1.38622	0.229411	-0.971931	0.689803	-0.659166	0.991763	0.847378	0.831268	-0.63398	1
ATP METABOLIC PROCESS%GOBP%GO:0046034	1.78917	0.037832	2.13652	0.000117	0.474593	1	-1.18815	0.443118	-0.725711	0.926162	-0.664597	1
RHO GTPASES ACTIVATE PKNS%REACTOME DATABASE ID RELEASE 59%5625740	1.78394	0.0394391	1.29221	0.349141	1.03887	0.654239	1.14153	0.573741	0.933906	0.748533	1.07002	0.655179
TRANSCRIPTIONAL REGULATION BY SMALL RNAS%REACTOME DATABASE ID RELEASE 59%5578749	1.78344	0.0395299	1.03543	0.7107	-1.07931	0.570904	-0.798585	0.935087	-1.38118	0.274318	-0.743863	0.981825
CARGO CONCENTRATION IN THE ER%REACTOME DATABASE ID RELEASE 59%5694530	1.78328	0.0395088	-0.703721	0.956625	1.2574	0.415248	1.47621	0.265056	1.66637	0.143899	1.47717	0.200663
MITOCHONDRIAL TRANSLATIONAL ELONGATION%GOBP%GO:0070125	1.77931	0.0405518	2.38687	0	-1.8827	0.286983	-2.0529	0.00190278	-1.8338	0.141321	-0.970467	0.761328
SIGNALING BY NGF%REACTOME%R-HSA-166520.2	1.77838	0.0407346	1.72802	0.0291528	1.33046	0.352015	1.18188	0.525859	1.36975	0.315085	1.18219	0.512226
MITOCHONDRIAL TRANSLATION ELONGATION%REACTOME%R-HSA-5389840.1	1.7781	0.0407129	2.39333	0	-1.79954	0.282336	-2.03625	0.00261738	-1.82643	0.147423	-0.913289	0.835784
IRE1-MEDIATED UNFOLDED PROTEIN RESPONSE%GOBP%GO:0036498	1.77507	0.041625	1.81722	0.0133472	-1.27203	0.416157	1.31293	0.389728	-0.889764	0.75937	1.69781	0.0547347
PHASE II CONJUGATION%REACTOME DATABASE ID RELEASE 59%156580	1.77256	0.0423714	1.62787	0.0623676	1.40413	0.303661	0.993214	0.749976	1.36947	0.315208	1.3542	0.345668
MITOCHONDRIAL TRANSLATION%REACTOME%R-HSA-5368287.1	1.77124	0.0427116	2.3238	0	-1.82278	0.281592	-2.02377	0.00316221	-1.88109	0.126302	-0.964785	0.769729
MITOCHONDRIAL TRANSLATION TERMINATION%REACTOME DATABASE ID RELEASE 59%5419276	1.77096	0.0427112	2.31516	0	-1.87688	0.28068	-2.00999	0.00342497	-1.80696	0.14575	-0.945619	0.793344
DNA DOUBLE STRAND BREAK RESPONSE%REACTOME%R-HSA-5693606.1	1.77023	0.0428991	0.855264	0.923628	-0.881703	0.810302	0.6586	0.997439	-0.81786	0.835819	0.499152	1
NORC NEGATIVELY REGULATES RRNA EXPRESSION%REACTOME DATABASE ID RELEASE 59%427413	1.76942	0.0430243	1.4109	0.208236	-1.08014	0.571055	-0.847812	0.900677	-1.48832	0.241112	-0.641553	1
OXIDATIVE STRESS INDUCED SENESCENCE%REACTOME DATABASE ID RELEASE 59%2559580	1.76857	0.0431813	0.904337	0.88726	-0.602159	1	0.770719	0.945833	-0.876748	0.773984	0.605904	1
REGULATION OF RESPONSE TO ENDOPLASMIC RETICULUM STRESS%GOBP%GO:1905897	1.76573	0.0440212	1.50901	0.12878	0.975157	0.723652	1.11238	0.611781	1.25277	0.434121	1.40741	0.283876
ACTIVATION OF IRF3 IRF7 MEDIATED BY TBK1 IKK EPSILON%REACTOME DATABASE ID RELEASE 59%936964	1.76545	0.0440198	1.47445	0.153038	0.897765	0.809327	0.821952	0.90847	1.32105	0.36296	0.917113	0.84674
ER QUALITY CONTROL COMPARTMENT (ERQC)%REACTOME%R-HSA-901032.5	1.76502	0.0440508	1.22735	0.444085	0.501451	1	1.05975	0.669757	1.14646	0.529955	1.22485	0.471499
TP53 REGULATES TRANSCRIPTION OF GENES INVOLVED IN CYTOCHROME C RELEASE%REACTOME DATABASE ID RELEASE 59%6803204	1.76248	0.0447497	1.51468	0.126019	1.31018	0.369013	-1.01374	0.684972	1.60855	0.180759	0.932635	0.827602
PURINE NUCLEOSIDE TRIPHOSPHATE METABOLIC PROCESS%GOBP%GO:0009144	1.76047	0.0453954	2.11404	0.000203	0.471317	1	-1.05483	0.622493	-0.629511	0.975274	-0.635322	1
IKK COMPLEX RECRUITMENT MEDIATED BY RIP1%REACTOME DATABASE ID RELEASE 59%937041	1.75965	0.0455706	1.35152	0.268049	0.987003	0.706615	1.13071	0.587668	1.38255	0.304124	1.21515	0.479087
NUCLEAR-TRANSCRIBED MRNA CATABOLIC PROCESS, NONSENSE-MEDIATED DECAY%GOBP%GO:0000184	1.75734	0.0462714	2.33025	0	-1.02009	0.632955	-1.49193	0.176089	-1.08747	0.503079	-0.488176	1
MYD88-INDEPENDENT TOLL-LIKE RECEPTOR SIGNALING PATHWAY%GOBP%GO:0002756	1.75665	0.0463998	1.48793	0.144096	1.21093	0.460448	1.3743	0.334094	1.48195	0.253097	1.31962	0.378408
CHROMATIN ASSEMBLY%GOBP%GO:0031497	1.75657	0.0463434	0.980776	0.790728	-1.15643	0.491208	-0.775937	0.952918	-1.58343	0.196095	-0.696007	0.99755
NEUTROPHIL DEGRANULATION%REACTOME%R-HSA-6798695.2	1.75333	0.047338	1.55003	0.103431	0.824006	0.872186	0.934959	0.803076	0.930875	0.75263	1.11041	0.600462
NEUTROPHIL DEGRANULATION%GOBP%GO:0043312	1.75295	0.0473828	1.57235	0.0897141	0.84219	0.859357	0.926555	0.807854	0.974666	0.709146	1.11322	0.599721
MACROAUTOPHAGY%REACTOME DATABASE ID RELEASE 59%1632852	1.75178	0.0477192	1.38363	0.231437	-1.1028	0.546048	-1.17394	0.461393	0.777043	0.892649	-0.821468	0.931949
PROTEIN N-LINKED GLYCOSYLATION VIA ASPARAGINE%GOBP%GO:0018279	1.75111	0.047857	1.18714	0.499975	1.49598	0.251436	1.05919	0.670045	1.41653	0.280158	1.23126	0.468377
MITOCHONDRIAL TRANSLATION INITIATION%REACTOME%R-HSA-5368286.1	1.74846	0.0487299	2.35057	0	-1.73075	0.279751	-2.03535	0.00256843	-1.85857	0.141656	-0.940181	0.797999
GRANULOCYTE ACTIVATION%GOBP%GO:0036230	1.74818	0.0487397	1.58155	0.0850024	0.866156	0.837523	0.936663	0.801368	0.989753	0.691781	1.11222	0.5992
CELLULAR MODIFIED AMINO ACID BIOSYNTHETIC PROCESS%GOBP%GO:0042398	1.74419	0.0500357	1.06321	0.66598	0.718291	0.949423	-1.22086	0.408004	1.07887	0.608812	0.517433	1
GENERATION OF PRECURSOR METABOLITES AND ENERGY%GOBP%GO:0006091	1.7437	0.0501146	1.86878	0.00783621	0.786861	0.904339	-1.27502	0.352949	0.629495	0.975611	-1.00238	0.722727
CENP-A CONTAINING NUCLEOSOME ASSEMBLY%GOBP%GO:0034080	1.74334	0.0501566	1.20222	0.481259	-0.836129	0.869507	-0.64266	0.992057	-0.949756	0.673076	0.527732	1
CELLULAR HORMONE METABOLIC PROCESS%GOBP%GO:0034754	1.74087	0.0509018	1.79532	0.0163971	1.35659	0.333491	1.29687	0.40155	1.41389	0.28292	1.68977	0.0583981
NEUTROPHIL ACTIVATION%GOBP%GO:0042119	1.73677	0.0523831	1.54285	0.108285	0.840419	0.861103	0.934115	0.803139	0.980844	0.702665	1.1093	0.602578
NUCLEOSIDE TRIPHOSPHATE METABOLIC PROCESS%GOBP%GO:0009141	1.73569	0.0526827	2.08371	0.000391	0.689186	0.965447	-0.980844	0.728079	0.610726	0.981011	0.606708	1
DETOXIFICATION OF REACTIVE OXYGEN SPECIES%REACTOME%R-HSA-3299685.4	1.73554	0.0526408	1.92423	0.00413622	0.516461	1	-1.03297	0.65577	0.844306	0.833334	0.605338	1
NEUTROPHIL MEDIATED IMMUNITY%GOBP%GO:0002446	1.73526	0.0526526	1.54561	0.106374	0.848197	0.854485	0.927476	0.806876	0.967732	0.717021	1.10783	0.605687
NEUTROPHIL ACTIVATION INVOLVED IN IMMUNE RESPONSE%GOBP%GO:0002283	1.73101	0.0541969	1.56031	0.0963938	0.826327	0.87202	0.921284	0.812112	0.955408	0.728663	1.09905	0.613449
POSTREPLICATION REPAIR%GOBP%GO:0006301	1.73077	0.0541918	1.56535	0.0932527	-0.786184	0.919378	-0.664859	0.991575	0.643875	0.969553	0.629556	1
NEGATIVE EPIGENETIC REGULATION OF RRNA EXPRESSION%REACTOME%R-HSA-5250941.1	1.73012	0.0543366	1.43456	0.184746	-1.08859	0.563173	-0.895803	0.840754	-1.49717	0.238751	-0.637788	1
PYRIDINE-CONTAINING COMPOUND METABOLIC PROCESS%GOBP%GO:0072524	1.72854	0.0548663	0.914173	0.87788	1.3596	0.330076	-0.90588	0.828626	1.4786	0.253773	1.05146	0.681227
ERBB2 SIGNALING PATHWAY%GOBP%GO:0038128	1.72823	0.054882	1.05306	0.682266	0.614462	0.995273	-1.5399	0.142047	0.847739	0.831252	-1.47943	0.258106
CELLULAR SENESCENCE%REACTOME%R-HSA-2559583.1	1.72519	0.0558848	0.892179	0.891205	-1.0008	0.655737	0.658609	0.997809	-1.104	0.483166	0.636192	1
CHROMATIN REMODELING AT CENTROMERE%GOBP%GO:0031055	1.72349	0.0564085	1.16227	0.533427	-0.794263	0.911386	-0.518124	1	-0.889932	0.759911	0.694749	0.992375
GLYCOSPHINGOLIPID METABOLIC PROCESS%GOBP%GO:0006687	1.72269	0.0566512	1.42029	0.200293	1.41009	0.300244	1.32192	0.380123	1.57291	0.200576	1.50935	0.161727
MYELOID LEUKOCYTE MEDIATED IMMUNITY%GOBP%GO:0002444	1.72262	0.0565731	1.57676	0.0872207	0.902564	0.805763	0.983972	0.758468	0.991437	0.689326	1.13925	0.570263
HALLMARK_PROTEIN_SECRETION%MSIGDB_C2%HALLMARK_PROTEIN_SECRETION	1.72169	0.0567926	0.775044	0.964555	1.30388	0.372266	0.980537	0.75955	1.67989	0.144468	1.21912	0.476152
LEUKOCYTE MEDIATED IMMUNITY%GOBP%GO:0002443	1.71547	0.0592545	1.54292	0.108421	0.939915	0.765747	1.06778	0.658555	1.0241	0.661778	1.22342	0.473176
GLUCAN BIOSYNTHETIC PROCESS%GOBP%GO:0009250	1.71519	0.0592493	1.06035	0.668897	0.759898	0.922495	-0.427325	1	1.05259	0.632785	-0.704184	0.995305
LEUKOCYTE DEGRANULATION%GOBP%GO:0043299	1.71511	0.0591614	1.59194	0.0794375	0.885923	0.819123	0.965063	0.77448	1.00008	0.680439	1.12932	0.580491
ACTIVATION OF RRNA EXPRESSION BY ERCC6 (CSB) AND EHMT2 (G9A)%REACTOME%R-HSA-427389.2	1.71503	0.0590739	1.18066	0.508862	-0.774612	0.929051	0.780031	0.938399	-1.4053	0.267856	0.531294	1
GLUTAMATE METABOLIC PROCESS%GOBP%GO:0006536	1.71489	0.0589951	0.661769	0.993624	0.72963	0.944226	-0.837605	0.90664	1.1538	0.521816	-0.939932	0.796658
IRE1ALPHA ACTIVATES CHAPERONES%REACTOME%R-HSA-381070.1	1.71451	0.0590495	1.80998	0.0142539	-1.27624	0.414368	1.2845	0.415616	-0.92044	0.718279	1.6551	0.0705789
GLYCOGEN BIOSYNTHETIC PROCESS%GOBP%GO:0005978	1.71443	0.0589762	1.06078	0.668209	0.790719	0.900733	-0.43993	1	1.03473	0.653184	-0.707256	0.996128
MITOTIC PROPHASE%REACTOME%R-HSA-68875.2	1.71319	0.059368	-0.775059	0.914572	-0.575565	1	0.545411	1	-1.06154	0.532902	0.604715	1
CENP-A CONTAINING CHROMATIN ORGANIZATION%GOBP%GO:0061641	1.71075	0.0602121	1.20854	0.472275	-0.831094	0.873358	-0.66204	0.991186	-0.939505	0.688994	0.52046	1
TRANSLESION SYNTHESIS BY POLK%REACTOME%R-HSA-5655862.1	1.70893	0.0608329	1.59371	0.0787097	-0.617358	1	-0.838067	0.906718	0.775772	0.893583	-0.541479	1
CELLULAR RESPONSE TO OXIDATIVE STRESS%GOBP%GO:0034599	1.70754	0.0613366	1.23256	0.436516	1.02625	0.666575	1.0377	0.697824	1.24304	0.440296	1.26818	0.427349
TRANSLATIONAL ELONGATION%GOBP%GO:0006414	1.70602	0.06187	2.27971	0	-1.82733	0.286023	-2.01243	0.00336033	-1.80319	0.145968	-1.02656	0.691652
SIGNALING BY ERBB4%REACTOME DATABASE ID RELEASE 59%1236394	1.70551	0.061971	1.05751	0.673197	-1.49193	0.312883	-1.72892	0.0597552	-1.28229	0.336611	-1.74751	0.122909
TRANSLESION SYNTHESIS BY REV1%REACTOME DATABASE ID RELEASE 59%110312	1.70514	0.0620203	1.6403	0.0570239	-0.609079	1	-0.807414	0.932829	0.800817	0.874194	0.396243	1
CHROMATIN SILENCING%GOBP%GO:0006342	1.70509	0.0619159	1.31263	0.319831	-0.814163	0.889692	-0.695783	0.985286	-1.26354	0.350659	-0.484455	1
MYELOID CELL ACTIVATION INVOLVED IN IMMUNE RESPONSE%GOBP%GO:0002275	1.70446	0.062077	1.56537	0.0934092	0.893908	0.812666	0.970684	0.769052	0.992826	0.687242	1.12262	0.588228
REGULATION OF FZD BY UBIQUITINATION%REACTOME%R-HSA-4641263.2	1.70361	0.0623688	-1.15579	0.456127	1.03023	0.663611	-1.32672	0.306241	1.43385	0.275535	-1.54424	0.226671
PROCESSING OF DNA DOUBLE-STRAND BREAK ENDS%REACTOME%R-HSA-5693607.1	1.70315	0.0624347	0.799054	0.955218	-0.835931	0.868841	-0.509408	1	-1.00441	0.601653	-0.531855	1
INSULIN RECEPTOR RECYCLING%REACTOME DATABASE ID RELEASE 59%77387	1.70307	0.0623484	1.75615	0.0231803	-0.734641	0.957024	0.568933	1	0.775937	0.89367	1.10287	0.608809
CELL-CELL SIGNALING%GOBP%GO:0007267	1.70294	0.0622884	1.73974	0.026263	1.38434	0.323165	1.27199	0.427546	1.40635	0.28935	1.3087	0.389043
APOPTOTIC MITOCHONDRIAL CHANGES%GOBP%GO:0008637	1.69921	0.0637668	1.7515	0.0241932	1.05012	0.643692	0.765523	0.947739	1.23986	0.443061	1.10091	0.610585
PURINE RIBONUCLEOSIDE MONOPHOSPHATE METABOLIC PROCESS%GOBP%GO:0009167	1.6978	0.064217	1.97105	0.00221287	0.630769	0.99301	-1.25283	0.376848	-0.641711	0.973493	-0.775902	0.964055
NUCLEOSIDE MONOPHOSPHATE METABOLIC PROCESS%GOBP%GO:0009123	1.69767	0.0641538	1.96297	0.00248798	0.618106	0.99471	-1.28197	0.345689	-0.635022	0.974534	-0.808534	0.945177
TELOMERE MAINTENANCE%REACTOME%R-HSA-157579.1	1.6966	0.0645384	1.15778	0.539372	-0.762924	0.934655	-0.755239	0.964475	-1.34591	0.294839	-0.486523	1
REGULATION OF CELL CYCLE PROCESS%GOBP%GO:0010564	1.6945	0.0653554	1.53535	0.11303	-1.22488	0.436679	-1.05807	0.618462	-1.1788	0.424343	0.770346	0.964654
RIBONUCLEOSIDE MONOPHOSPHATE METABOLIC PROCESS%GOBP%GO:0009161	1.69277	0.065992	1.97792	0.00200252	0.638233	0.990021	-1.25157	0.378369	-0.623363	0.976639	-0.802414	0.949815
P75NTR SIGNALS VIA NF-KB%REACTOME DATABASE ID RELEASE 59%193639	1.69251	0.0659951	1.61736	0.0673016	1.66811	0.149108	1.12552	0.591502	1.66594	0.143521	1.2274	0.470486
MYELOID LEUKOCYTE ACTIVATION%GOBP%GO:0002274	1.69246	0.0658937	1.58721	0.0818157	0.953079	0.747558	1.02801	0.710235	1.04275	0.643118	1.17436	0.522535
VESICLE CYTOSKELETAL TRAFFICKING%GOBP%GO:0099518	1.69089	0.066499	1.6059	0.0732064	-0.517877	1	1.04826	0.683022	1.01202	0.671998	1.3376	0.359902
PREFOLDIN MEDIATED TRANSFER OF SUBSTRATE TO CCT TRIC%REACTOME%R-HSA-389957.1	1.68876	0.0672903	1.64073	0.056944	-1.17039	0.484699	-1.43027	0.220357	-0.815469	0.83861	-1.22638	0.496682
PROTEIN-DNA COMPLEX SUBUNIT ORGANIZATION%GOBP%GO:0071824	1.6885	0.067283	1.18867	0.498905	-1.43795	0.334728	-1.08596	0.57633	-1.47428	0.247556	-0.8658	0.899232
MITOCHONDRIAL TRANSLATION%GOBP%GO:0032543	1.68527	0.0686899	2.26247	0	-1.90389	0.281531	-2.07851	0.001578	-1.93825	0.0928316	-1.15956	0.550135
TRANSLESION SYNTHESIS%GOBP%GO:0019985	1.68518	0.0686018	1.63418	0.0597949	-0.652339	0.994036	-0.702582	0.983543	0.805046	0.870541	0.717207	0.984371
MITOCHONDRIAL RESPIRATORY CHAIN COMPLEX IV ASSEMBLY%GOBP%GO:0033617	1.68437	0.0688594	1.82802	0.0119246	-1.12043	0.5304	-1.1617	0.474467	-1.17779	0.424494	0.801972	0.946135
MITOCHONDRIAL RESPIRATORY CHAIN COMPLEX IV BIOGENESIS%GOBP%GO:0097034	1.68208	0.069806	1.85788	0.00890578	-1.16004	0.489415	-1.22896	0.395944	-1.16656	0.424271	0.748059	0.971927
MAP3K8 (TPL2)-DEPENDENT MAPK1 3 ACTIVATION%REACTOME%R-HSA-5684264.2	1.6818	0.0698031	1.1955	0.489879	0.811326	0.882747	-0.774543	0.952332	1.02047	0.663648	-0.625554	1
MITOCHONDRIAL PROTEIN IMPORT%REACTOME%R-HSA-1268020.1	1.68086	0.0700768	1.97027	0.0022386	-1.52494	0.298998	-1.83047	0.0298689	-1.64749	0.176232	-0.861514	0.904106
CYTOCHROME COMPLEX ASSEMBLY%GOBP%GO:0017004	1.67951	0.0705506	1.88954	0.00616256	-1.33928	0.393035	-1.49039	0.176606	-1.41704	0.265927	0.453756	1
PURINE NUCLEOSIDE MONOPHOSPHATE METABOLIC PROCESS%GOBP%GO:0009126	1.6769	0.0716256	1.99408	0.00159641	0.632469	0.992698	-1.2347	0.391416	-0.625365	0.976693	-0.77205	0.965628
CYTOSOLIC TRNA AMINOACYLATION%REACTOME%R-HSA-379716.1	1.67635	0.0717672	1.4719	0.154772	-1.12423	0.525643	-1.73558	0.0584205	0.52237	0.996537	0.728378	0.980592
GENE SILENCING BY RNA%REACTOME DATABASE ID RELEASE 59%211000	1.67572	0.0719068	1.00364	0.757242	-1.05763	0.589412	-0.704185	0.982697	-1.39658	0.268209	-0.695376	0.997098
GENERAL TRANSCRIPTION REGULATION%PANTHER PATHWAY%P00023	1.67292	0.0731633	1.37567	0.239758	-1.32721	0.399139	-1.79067	0.0435218	-1.14503	0.443983	-0.815419	0.937772
REGULATION OF TNFR1 SIGNALING%REACTOME%R-HSA-5357905.2	1.67149	0.0737454	1.09073	0.624532	1.42174	0.294747	1.40292	0.3129	1.2874	0.395581	1.32595	0.37466
ORGANELLE FUSION%GOBP%GO:0048284	1.66921	0.074846	1.28367	0.362532	0.732341	0.942925	0.841905	0.890587	1.07878	0.608642	0.989684	0.758933
AXON GUIDANCE%REACTOME%R-HSA-422475.3	1.66882	0.0748869	1.59623	0.0773938	1.4179	0.296386	1.2497	0.455879	1.46837	0.257443	1.2079	0.483682
ESTABLISHMENT OF PROTEIN LOCALIZATION TO MEMBRANE%GOBP%GO:0090150	1.66814	0.0750735	1.85559	0.00910135	0.993605	0.699294	0.684862	0.989966	1.01072	0.672523	1.0229	0.71733
PEPTIDYL-ASPARAGINE MODIFICATION%GOBP%GO:0018196	1.66775	0.0751543	1.11851	0.592072	1.4312	0.291042	1.06628	0.661406	1.38603	0.302104	1.22973	0.468427
ERROR-PRONE TRANSLESION SYNTHESIS%GOBP%GO:0042276	1.66572	0.075992	1.48576	0.145354	-0.643214	0.997699	-1.01292	0.686238	0.746833	0.912665	-0.704367	0.995638
TP53 REGULATES TRANSCRIPTION OF CELL DEATH GENES%REACTOME%R-HSA-5633008.2	1.66391	0.0768617	1.44328	0.178322	1.4125	0.298897	1.07695	0.651968	1.54675	0.215584	1.16276	0.537028
RNA POLYMERASE III TRANSCRIPTION INITIATION FROM TYPE 3 PROMOTER%REACTOME DATABASE ID RELEASE 59%76071	1.6625	0.0773716	1.51036	0.128838	-1.31822	0.400938	-1.05647	0.621198	-0.926379	0.709654	0.711207	0.988371
VIRION ASSEMBLY%GOBP%GO:0019068	1.66241	0.0772826	1.43815	0.181715	0.48505	1	0.709209	0.98275	0.827802	0.850917	0.68373	0.995305
TRANSLESION SYNTHESIS BY Y FAMILY DNA POLYMERASES BYPASSES LESIONS ON DNA TEMPLATE%REACTOME DATABASE ID RELEASE 59%110313	1.6612	0.0777996	1.70706	0.0346936	-0.962308	0.698267	-0.956831	0.754935	0.574797	0.991277	0.624289	1
DOWNREGULATION OF TGF-BETA RECEPTOR SIGNALING%REACTOME DATABASE ID RELEASE 59%2173788	1.65918	0.0786987	0.797775	0.956629	0.600891	0.996262	-0.608115	0.998688	0.552852	0.993567	-0.834829	0.917505
TRANSLESION SYNTHESIS BY POLI%REACTOME DATABASE ID RELEASE 59%5656121	1.65906	0.0786126	1.57701	0.0872186	-0.64803	0.995768	-0.877945	0.862855	0.818628	0.858664	-0.653449	1
NUCLEOTIDE-EXCISION REPAIR, DNA DAMAGE RECOGNITION%GOBP%GO:0000715	1.65849	0.0787667	1.42471	0.19545	-1.40771	0.352291	-1.45744	0.200565	-0.953611	0.666699	-0.995318	0.733033
FORMATION OF ATP BY CHEMIOSMOTIC COUPLING%REACTOME DATABASE ID RELEASE 59%163210	1.65624	0.079852	1.79317	0.0166763	-0.74066	0.950413	-1.07398	0.593937	-1.2331	0.373114	0.70953	0.988428
PROTEIN ALPHA-1,2-DEMANNOSYLATION%GOBP%GO:0036508	1.65587	0.0798931	1.12808	0.579105	0.76596	0.919446	1.25881	0.446293	1.40196	0.290691	1.28721	0.409865
MEMBRANE LIPID BIOSYNTHETIC PROCESS%GOBP%GO:0046467	1.65495	0.0802399	1.16798	0.52575	1.39753	0.310098	1.1862	0.521781	1.55131	0.211685	1.32063	0.377786
AMINO ACID TRANSPORT ACROSS THE PLASMA MEMBRANE%REACTOME%R-HSA-352230.2	1.65248	0.0813671	1.35135	0.268045	1.21163	0.460011	1.16626	0.54519	1.52931	0.229126	1.54712	0.136146
RESPONSE TO TOXIC SUBSTANCE%GOBP%GO:0009636	1.64893	0.0831282	2.00211	0.00142626	1.76846	0.109767	1.61434	0.14448	1.80294	0.0998628	1.70554	0.0523085
BBSOME-MEDIATED CARGO-TARGETING TO CILIUM%REACTOME DATABASE ID RELEASE 59%5620922	1.64838	0.0832454	0.613037	0.999217	0.97541	0.723461	-1.0658	0.606031	1.34592	0.338437	0.684637	0.995814
NEGATIVE REGULATORS OF RIG-I MDA5 SIGNALING%REACTOME%R-HSA-936440.1	1.64347	0.0857849	1.36789	0.248648	0.582436	0.999037	1.24057	0.45726	0.981452	0.703029	1.13177	0.579011
NEGATIVE REGULATION OF TYPE I INTERFERON PRODUCTION%GOBP%GO:0032480	1.63831	0.0884831	1.71761	0.0316678	0.996913	0.695046	1.31029	0.390652	1.20246	0.480517	1.10748	0.605313
RRNA METABOLIC PROCESS%GOBP%GO:0016072	1.6383	0.0883297	2.09534	0.000313	-1.65389	0.276762	-2.03311	0.00262418	-1.51042	0.227114	-1.29795	0.41883
CENTROMERE COMPLEX ASSEMBLY%GOBP%GO:0034508	1.63788	0.0884075	1.05759	0.673435	-0.775103	0.928817	-0.433606	1	-0.796868	0.85932	0.698791	0.990927
PROTEIN TRANSMEMBRANE TRANSPORT%GOBP%GO:0071806	1.63718	0.0886594	1.56821	0.0920803	-1.46122	0.324706	-1.55122	0.135247	-1.17751	0.424597	-0.65113	1
TRANSLATIONAL TERMINATION%GOBP%GO:0006415	1.63316	0.0908344	2.33116	0	-1.88651	0.307012	-2.04877	0.00221345	-1.84174	0.149853	-1.02629	0.691894
PROTEIN DEMANNOSYLATION%GOBP%GO:0036507	1.63236	0.091145	1.13004	0.577294	0.771284	0.916921	1.25768	0.447623	1.41735	0.280346	1.27907	0.418136
HALLMARK_INTERFERON_ALPHA_RESPONSE%MSIGDB_C2%HALLMARK_INTERFERON_ALPHA_RESPONSE	1.63197	0.0912047	1.03495	0.710071	1.67027	0.147737	1.40558	0.311437	1.66464	0.14361	1.50659	0.164827
HALLMARK_P53_PATHWAY%MSIGDB_C2%HALLMARK_P53_PATHWAY	1.6306	0.0918357	1.67064	0.0466414	1.43448	0.286858	1.42769	0.309848	1.57389	0.201959	1.36448	0.336411
GLOBAL GENOME NUCLEOTIDE-EXCISION REPAIR%GOBP%GO:0070911	1.62903	0.0926646	1.27567	0.373526	-1.45472	0.327398	-1.4895	0.176752	-0.809596	0.844508	-1.07044	0.643382
POSITIVE REGULATION OF TRANSCRIPTION FROM RNA POLYMERASE II PROMOTER IN RESPONSE TO STRESS%GOBP%GO:0036003	1.62848	0.0928054	1.74784	0.0247865	1.04292	0.651702	-0.919423	0.812987	1.28767	0.395777	1.19914	0.492005
NUCLEAR-TRANSCRIBED MRNA CATABOLIC PROCESS%GOBP%GO:0000956	1.62599	0.0941817	1.89294	0.00599001	-1.20401	0.453812	-1.40913	0.234857	-1.04884	0.544271	-1.09748	0.615289
RESPONSE TO XENOBIOTIC STIMULUS%GOBP%GO:0009410	1.62568	0.0941924	1.84983	0.00962919	-1.8414	0.316677	-1.65883	0.0830916	-1.60916	0.190757	-1.11991	0.586713
TNFALPHA%IOB%TNFALPHA	1.62498	0.0944344	1.6199	0.0662071	-0.993	0.662272	-0.994854	0.707937	-0.850329	0.802251	-0.924108	0.819968
INTRACELLULAR PROTEIN TRANSMEMBRANE TRANSPORT%GOBP%GO:0065002	1.62423	0.0947157	1.58803	0.0814479	-1.46451	0.322804	-1.5453	0.138277	-1.14876	0.440419	-0.662837	1
HALLMARK_DNA_REPAIR%MSIGDB_C2%HALLMARK_DNA_REPAIR	1.62391	0.0947652	1.8119	0.013998	-1.274	0.41494	-1.36809	0.265614	-1.37736	0.275601	-0.827388	0.925516
BUDDING AND MATURATION OF HIV VIRION%REACTOME DATABASE ID RELEASE 59%162588	1.6231	0.0950456	1.48481	0.145398	0.565412	1	-0.852125	0.89546	1.02663	0.65856	-0.764694	0.968765
HATS ACETYLATE HISTONES%REACTOME%R-HSA-3214847.1	1.62139	0.0959421	0.882076	0.898442	-1.5234	0.299031	-1.35682	0.276348	-1.65075	0.181004	-1.32826	0.389469
TELOMERE CAPPING%GOBP%GO:0016233	1.62002	0.09665	-0.896273	0.785491	-0.675803	0.982768	0.559568	1	-0.993124	0.612896	-0.543986	1
ENDOSOMAL SORTING COMPLEX REQUIRED FOR TRANSPORT (ESCRT)%REACTOME DATABASE ID RELEASE 59%917729	1.61886	0.0971859	1.63901	0.0574883	0.555353	1	0.850373	0.885146	0.942174	0.742528	0.889448	0.870338
ESTABLISHMENT OF PROTEIN LOCALIZATION TO ORGANELLE%GOBP%GO:0072594	1.6188	0.0970599	1.7274	0.0292566	-1.08639	0.564616	-1.47419	0.190253	-0.96479	0.651676	-1.11609	0.591759
IRAK2 MEDIATED ACTIVATION OF TAK1 COMPLEX UPON TLR7 8 OR 9 STIMULATION%REACTOME DATABASE ID RELEASE 59%975163	1.61855	0.097055	1.09229	0.622721	-0.901263	0.78538	-0.938027	0.785941	1.22021	0.463371	-0.946182	0.792231
MITOCHONDRIAL ATP SYNTHESIS COUPLED PROTON TRANSPORT%GOBP%GO:0042776	1.61826	0.0970879	1.77267	0.0201647	-1.13956	0.506822	-1.24643	0.381688	-1.43495	0.260634	0.548191	1
LEUKOCYTE ACTIVATION INVOLVED IN IMMUNE RESPONSE%GOBP%GO:0002366	1.6177	0.0973002	1.50938	0.128915	0.935526	0.772126	1.03934	0.695488	1.00664	0.676253	1.15744	0.546584
VIRAL GENE EXPRESSION%GOBP%GO:0019080	1.61531	0.0985166	1.97558	0.00206582	-1.32948	0.396917	-1.90553	0.0133069	-1.46743	0.253272	-1.62647	0.198257
CELL ACTIVATION INVOLVED IN IMMUNE RESPONSE%GOBP%GO:0002263	1.61365	0.099387	1.51234	0.127549	0.944628	0.759642	1.04063	0.693294	1.00197	0.678249	1.14659	0.561602
RRNA PROCESSING%GOBP%GO:0006364	1.61365	0.0992153	2.17652	5.7e-05	-1.61922	0.292225	-2.06247	0.00181918	-1.72979	0.165397	-1.32008	0.39523
AMINO ACID AND OLIGOPEPTIDE SLC TRANSPORTERS%REACTOME DATABASE ID RELEASE 59%425374	1.61346	0.0991611	1.35209	0.267756	1.37008	0.327477	1.35842	0.35204	1.66685	0.144153	1.71	0.0529862
SPHINGOLIPID METABOLISM%REACTOME DATABASE ID RELEASE 59%428157	1.61332	0.099072	1.35811	0.261431	1.17422	0.495929	1.32099	0.380217	1.39937	0.29279	1.70631	0.0529071
BIOLOGICAL OXIDATIONS%REACTOME DATABASE ID RELEASE 59%211859	1.6107	0.100507	1.48199	0.147566	-1.234	0.435297	0.996899	0.745591	1.06323	0.619903	1.19694	0.494819
RESPONSE TO OXIDATIVE STRESS%GOBP%GO:0006979	1.60985	0.100862	1.44274	0.178722	0.877505	0.829237	-1.0126	0.685539	1.07537	0.606986	0.88582	0.873057
DETOXIFICATION%GOBP%GO:0098754	1.60759	0.102182	1.56791	0.0921272	1.52731	0.228988	1.0741	0.6514	1.63408	0.16288	1.23213	0.467649
ER TO GOLGI ANTEROGRADE TRANSPORT%REACTOME DATABASE ID RELEASE 59%199977	1.60745	0.1021	1.01004	0.749438	0.749001	0.930219	0.990294	0.753055	1.24491	0.438073	1.24375	0.45603
QUINONE METABOLIC PROCESS%GOBP%GO:1901661	1.60716	0.102111	1.48318	0.146823	-1.15565	0.491254	-1.46517	0.196341	-1.05964	0.536038	-0.938224	0.797541
TRAF6 MEDIATED INDUCTION OF TAK1 COMPLEX%REACTOME%R-HSA-937072.1	1.60695	0.102055	1.10442	0.608369	-0.879569	0.812158	-0.920641	0.810682	1.23402	0.449043	-0.932457	0.806803
REGULATION OF NITRIC OXIDE BIOSYNTHETIC PROCESS%GOBP%GO:0045428	1.60541	0.102896	1.41812	0.202085	1.52915	0.228996	1.44667	0.291833	1.5147	0.23249	1.54621	0.136586
INHIBITION OF THE PROTEOLYTIC ACTIVITY OF APC C REQUIRED FOR THE ONSET OF ANAPHASE BY MITOTIC SPINDLE CHECKPOINT COMPONENTS%REACTOME%R-HSA-141405.2	1.60536	0.102754	1.08954	0.626756	-0.54117	1	-1.26171	0.368953	-0.665562	0.966023	0.55769	1
CELLULAR RESPONSE TO XENOBIOTIC STIMULUS%GOBP%GO:0071466	1.60497	0.102836	1.8343	0.01121	-1.79499	0.279152	-1.64458	0.0907536	-1.61087	0.191441	-1.13175	0.582354
AMINO ACID TRANSPORT%GOBP%GO:0006865	1.60233	0.104347	1.7107	0.0335022	1.21579	0.457805	1.10208	0.622043	1.41201	0.285242	1.45034	0.234636
COPI-MEDIATED ANTEROGRADE TRANSPORT%REACTOME%R-HSA-6807878.1	1.60168	0.104595	1.11383	0.599729	0.834671	0.866188	0.974007	0.766266	1.24532	0.437575	1.17816	0.516737
INACTIVATION OF APC C VIA DIRECT INHIBITION OF THE APC C COMPLEX%REACTOME DATABASE ID RELEASE 59%141430	1.601	0.104908	1.09071	0.624113	-0.534396	1	-1.25065	0.37925	-0.645335	0.973013	0.571436	1
GLUTATHIONE DERIVATIVE METABOLIC PROCESS%GOBP%GO:1901685	1.59906	0.105918	1.47911	0.149936	1.38206	0.323445	0.921185	0.811559	1.18429	0.493033	1.18615	0.506532
NONHOMOLOGOUS END-JOINING (NHEJ)%REACTOME%R-HSA-5693571.1	1.59772	0.106623	0.694128	0.989756	-0.960657	0.701278	0.394005	0.999962	-1.15745	0.431518	-0.675505	1
BIOCARTA_P53HYPOXIA_PATHWAY%MSIGDB_C2%BIOCARTA_P53HYPOXIA_PATHWAY	1.59527	0.10812	1.84276	0.0102475	-0.766404	0.932664	-1.10423	0.548925	0.707786	0.93752	0.631869	1
NEGATIVE REGULATION OF GENE EXPRESSION, EPIGENETIC%GOBP%GO:0045814	1.59176	0.110298	1.27053	0.380265	-0.984436	0.676412	-0.721676	0.982248	-1.31004	0.320953	-0.602953	1
XBP1(S) ACTIVATES CHAPERONE GENES%REACTOME DATABASE ID RELEASE 59%381038	1.58657	0.113702	1.70604	0.0349767	-1.32545	0.400313	1.24591	0.454768	-1.00231	0.601392	1.61872	0.0890086
GLYCOLIPID METABOLIC PROCESS%GOBP%GO:0006664	1.58623	0.11375	1.41639	0.203607	1.26084	0.411988	1.25999	0.444677	1.44013	0.275437	1.39379	0.297345
GLUTATHIONE DERIVATIVE BIOSYNTHETIC PROCESS%GOBP%GO:1901687	1.58566	0.113932	1.52854	0.116495	1.37132	0.327709	0.915235	0.817446	1.20759	0.474423	1.1741	0.522724
SIGNALING BY ERBB2%REACTOME%R-HSA-1227986.5	1.58381	0.115036	0.978167	0.790804	0.926754	0.781347	0.848699	0.88787	0.972897	0.710324	-0.879349	0.884053
NCRNA CATABOLIC PROCESS%GOBP%GO:0034661	1.5828	0.115603	1.06824	0.660098	-1.34619	0.387415	-1.10028	0.554281	0.839374	0.838433	0.812576	0.94112
ER TO GOLGI VESICLE-MEDIATED TRANSPORT%GOBP%GO:0006888	1.58206	0.115965	1.0187	0.736431	0.659131	0.981294	0.826333	0.905127	1.02257	0.662909	1.12237	0.588003
METABOLISM OF STEROID HORMONES%REACTOME DATABASE ID RELEASE 59%196071	1.58158	0.11615	1.27946	0.368055	1.23264	0.442767	0.756506	0.954736	1.06298	0.620119	1.34193	0.355535
RESPIRATORY CHAIN COMPLEX IV ASSEMBLY%GOBP%GO:0008535	1.58132	0.116143	1.77869	0.0190289	-1.29376	0.409115	-1.40599	0.237529	-1.32217	0.312624	-0.554367	1
PID_LYMPH_ANGIOGENESIS_PATHWAY%MSIGDB_C2%PID_LYMPH_ANGIOGENESIS_PATHWAY	1.57933	0.117342	-1.40991	0.231921	1.18288	0.489448	1.06843	0.657613	1.20214	0.480487	0.817935	0.936756
LIPOSACCHARIDE METABOLIC PROCESS%GOBP%GO:1903509	1.57916	0.117292	1.45434	0.169034	1.26486	0.40669	1.25169	0.453656	1.42861	0.276085	1.40534	0.285301
BIOCARTA_TH1TH2_PATHWAY%MSIGDB_C2%BIOCARTA_TH1TH2_PATHWAY	1.57814	0.117795	1.06877	0.659613	1.36675	0.330562	1.29102	0.41038	1.35161	0.332924	1.2723	0.427047
CELLULAR RESPONSE TO STARVATION%GOBP%GO:0009267	1.57633	0.118899	0.925605	0.865416	0.757176	0.924222	-1.04509	0.640667	1.27469	0.408805	-0.961217	0.773942
DNA CONFORMATION CHANGE%GOBP%GO:0071103	1.57468	0.119874	0.851584	0.928604	-1.3973	0.358455	-1.19734	0.433886	-1.61505	0.191856	-1.08187	0.63253
ORGANELLE DISASSEMBLY%GOBP%GO:1903008	1.57429	0.119978	0.979513	0.791174	-0.874247	0.818617	-1.30943	0.322441	0.825464	0.851731	-1.126	0.580353
NUCLEOTIDE-EXCISION REPAIR, PREINCISION COMPLEX ASSEMBLY%GOBP%GO:0006294	1.57175	0.121567	1.26494	0.388086	-1.51737	0.298741	-1.59818	0.10946	-0.862195	0.786458	-1.32662	0.390228
TRNA AMINOACYLATION%REACTOME%R-HSA-379724.1	1.57133	0.121669	1.23515	0.433466	-1.50202	0.310601	-1.98355	0.00471427	-1.27461	0.341741	-1.06406	0.652098
PROTEIN METHYLATION%REACTOME%R-HSA-8876725.1	1.57125	0.121531	1.50734	0.130141	0.544503	1	-0.823971	0.917988	0.591409	0.986936	0.745976	0.972984
METHIONINE METABOLIC PROCESS%GOBP%GO:0006555	1.56669	0.124852	1.53833	0.111147	-0.706538	0.972907	-1.15669	0.477526	0.985646	0.69661	0.810421	0.941008
XENOBIOTIC METABOLIC PROCESS%GOBP%GO:0006805	1.56599	0.125169	1.85236	0.0094206	-1.81715	0.285453	-1.62652	0.0987641	-1.59062	0.195159	-1.1212	0.585651
REGULATION OF PROTEASOMAL PROTEIN CATABOLIC PROCESS%GOBP%GO:0061136	1.5638	0.126612	1.12814	0.579423	-1.1668	0.486675	-0.901778	0.832092	-1.00265	0.601463	0.926923	0.833138
HALLMARK_INTERFERON_GAMMA_RESPONSE%MSIGDB_C2%HALLMARK_INTERFERON_GAMMA_RESPONSE	1.56321	0.126877	1.29935	0.339782	1.72212	0.120006	1.52358	0.215207	1.74591	0.116386	1.52561	0.149957
AMINO ACID ACTIVATION%GOBP%GO:0043038	1.56262	0.127134	1.16175	0.533829	-1.62212	0.28917	-1.99166	0.00423139	-1.41284	0.269289	-1.18261	0.540987
G2 M DNA DAMAGE CHECKPOINT%REACTOME DATABASE ID RELEASE 59%69473	1.56248	0.127008	0.502457	0.999512	-0.764103	0.933396	-0.77483	0.953445	-1.09804	0.492318	-0.797916	0.955483
MRNA CATABOLIC PROCESS%GOBP%GO:0006402	1.5617	0.127403	1.84793	0.00981429	-1.23282	0.435332	-1.43475	0.217255	-1.05288	0.542209	-1.23251	0.488196
NUCLEOTIDE-EXCISION REPAIR, DNA DUPLEX UNWINDING%GOBP%GO:0000717	1.56163	0.127269	1.33811	0.286782	-1.68627	0.257373	-1.52636	0.150943	-0.993027	0.612713	-1.47941	0.257241
REGULATION OF NECROPTOTIC PROCESS%GOBP%GO:0060544	1.56133	0.127284	1.49178	0.141336	-1.09686	0.550695	1.04714	0.685252	-0.815248	0.838525	1.0725	0.651549
POSITIVE REGULATION OF NEUTROPHIL CHEMOTAXIS%GOBP%GO:0090023	1.56118	0.127192	1.50995	0.128826	-0.677462	0.982473	-0.974671	0.733857	0.754711	0.907452	-1.10096	0.608361
VACUOLE ORGANIZATION%GOBP%GO:0007033	1.55917	0.128508	0.96894	0.803103	-1.09777	0.549672	-1.00464	0.697929	0.813979	0.862025	-0.851398	0.911095
VIRAL LIFE CYCLE%GOBP%GO:0019058	1.55863	0.128772	1.58833	0.0814189	-0.947134	0.720688	-0.968451	0.740809	-0.871217	0.777789	-0.892978	0.863558
REGULATION OF ACTIVATED T CELL PROLIFERATION%GOBP%GO:0046006	1.55846	0.128693	1.517	0.124339	-1.00691	0.646732	1.15608	0.559005	0.859891	0.816306	1.16988	0.527824
VEGFR3 SIGNALING IN LYMPHATIC ENDOTHELIUM%PATHWAY INTERACTION DATABASE NCI-NATURE CURATED DATA%VEGFR3 SIGNALING IN LYMPHATIC ENDOTHELIUM	1.5568	0.129725	-1.44231	0.216745	1.16879	0.50353	1.0766	0.652495	1.21529	0.467932	0.825865	0.932371
MITOCHONDRION ORGANIZATION%GOBP%GO:0007005	1.5527	0.132811	1.90297	0.00539284	-1.11036	0.539184	-1.46412	0.197344	-1.00362	0.601773	-0.918053	0.828335
DOLICHOL-LINKED OLIGOSACCHARIDE BIOSYNTHETIC PROCESS%GOBP%GO:0006488	1.55237	0.132872	1.39691	0.218512	-1.38589	0.363588	-1.06394	0.609309	-0.971783	0.642868	-0.823891	0.928772
ROS, RNS PRODUCTION IN PHAGOCYTES%REACTOME%R-HSA-1222556.6	1.55226	0.132737	1.72819	0.0291726	0.779756	0.910438	0.844253	0.890025	0.968383	0.716232	1.27115	0.427208
FORMATION OF THE BETA-CATENIN:TCF TRANSACTIVATING COMPLEX%REACTOME DATABASE ID RELEASE 59%201722	1.55154	0.133136	0.721186	0.986091	-1.00897	0.643752	0.611089	1	-1.42619	0.263131	-0.846226	0.912623
CELLULAR RESPONSE TO MISFOLDED PROTEIN%GOBP%GO:0071218	1.55025	0.133957	1.65145	0.0530724	-0.949649	0.718443	0.669718	0.993219	-0.64198	0.973874	1.4486	0.236266
SPHINGOLIPID METABOLIC PROCESS%GOBP%GO:0006665	1.54842	0.135215	1.09751	0.618615	1.45623	0.275055	1.38623	0.32292	1.59034	0.188737	1.6131	0.0925251
NUCLEOTIDE-EXCISION REPAIR, DNA INCISION, 5'-TO LESION%GOBP%GO:0006296	1.54777	0.135531	1.34923	0.271182	-1.21474	0.447817	-1.30397	0.326436	-0.858234	0.792101	-1.22337	0.50215
DNA BIOSYNTHETIC PROCESS%GOBP%GO:0071897	1.54581	0.136982	1.1531	0.5467	-1.0466	0.599758	-1.44282	0.214656	-0.867756	0.779992	-1.07933	0.637274
TRNA AMINOACYLATION FOR PROTEIN TRANSLATION%GOBP%GO:0006418	1.54549	0.13702	1.18916	0.498203	-1.58267	0.301673	-2.00767	0.00352591	-1.38049	0.274913	-1.16797	0.545981
OLIGOSACCHARIDE-LIPID INTERMEDIATE BIOSYNTHETIC PROCESS%GOBP%GO:0006490	1.54445	0.137677	1.32194	0.30794	-1.30866	0.405104	-1.12126	0.52166	-0.960245	0.657953	-0.772679	0.965714
NEGATIVE REGULATION OF ERBB SIGNALING PATHWAY%GOBP%GO:1901185	1.54427	0.137622	-0.987414	0.671748	0.798295	0.89531	-0.663125	0.991069	0.920971	0.760746	-0.90531	0.847094
PROTEIN TARGETING%GOBP%GO:0006605	1.54241	0.138972	1.66562	0.0483677	-0.825619	0.87909	-1.25714	0.373858	-0.799265	0.856417	-1.00019	0.724336
TRANSFERRIN ENDOCYTOSIS AND RECYCLING%REACTOME%R-HSA-917977.1	1.54219	0.138933	1.66131	0.0495799	-0.95984	0.702274	-1.13482	0.505143	0.567197	0.993215	0.693124	0.992567
CELLULAR KETONE METABOLIC PROCESS%GOBP%GO:0042180	1.54162	0.139201	1.50631	0.130905	1.58298	0.197924	1.20711	0.498387	1.49633	0.242442	1.3427	0.354802
REGULATION OF TUBE SIZE%GOBP%GO:0035150	1.54105	0.139466	1.0054	0.754064	1.17087	0.500276	0.915048	0.817512	1.21464	0.468235	-0.961998	0.772659
RNA CATABOLIC PROCESS%GOBP%GO:0006401	1.5404	0.139786	1.8379	0.0107924	-1.292	0.41054	-1.49184	0.175252	-1.12111	0.465865	-1.22996	0.491737
DOUBLE-STRAND BREAK REPAIR VIA NONHOMOLOGOUS END JOINING%GOBP%GO:0006303	1.54026	0.13969	0.914877	0.878164	-1.24407	0.433131	-0.708507	0.982562	-1.0812	0.511728	-0.817271	0.935865
PROTEIN HETEROOLIGOMERIZATION%GOBP%GO:0051291	1.54024	0.139487	1.18389	0.504466	-0.892975	0.794995	-0.897014	0.839694	-1.05441	0.540555	-0.841469	0.916073
IRON UPTAKE AND TRANSPORT%REACTOME DATABASE ID RELEASE 59%917937	1.5394	0.140002	1.38604	0.229381	-0.823319	0.881452	-1.06989	0.598186	0.918425	0.763059	-0.853174	0.910293
REACTIVE OXYGEN SPECIES METABOLIC PROCESS%GOBP%GO:0072593	1.53859	0.140458	1.5804	0.0854175	1.12996	0.548375	0.926398	0.807849	1.30302	0.382713	1.03876	0.696996
REGULATION OF ENDOPLASMIC RETICULUM STRESS-INDUCED INTRINSIC APOPTOTIC SIGNALING PATHWAY%GOBP%GO:1902235	1.5367	0.141778	1.64882	0.0539985	1.19876	0.47557	1.24571	0.454289	1.41415	0.282844	1.29669	0.402841
REGULATION OF NECROTIC CELL DEATH%GOBP%GO:0010939	1.53603	0.142112	1.55111	0.102829	-1.09788	0.549959	1.03528	0.6988	-0.876378	0.77289	1.15227	0.552043
DNA DAMAGE BYPASS%REACTOME%R-HSA-73893.1	1.53582	0.142053	1.53765	0.111502	-1.06594	0.584033	-1.03996	0.649204	-0.725569	0.92582	-0.67608	1
POSITIVE REGULATION OF GRANULOCYTE CHEMOTAXIS%GOBP%GO:0071624	1.5358	0.141848	1.50256	0.133739	-0.693962	0.97604	-0.956882	0.755302	0.766142	0.901419	-1.12701	0.580663
ENERGY COUPLED PROTON TRANSPORT, DOWN ELECTROCHEMICAL GRADIENT%GOBP%GO:0015985	1.53486	0.142404	1.87307	0.00746749	-1.36651	0.374342	-0.910224	0.823938	-1.37025	0.281816	0.520851	1
REGULATION OF BLOOD VESSEL SIZE%GOBP%GO:0050880	1.53401	0.142865	1.01334	0.743044	1.1877	0.486652	0.948823	0.790264	1.18602	0.491588	-0.953223	0.786377
HYDROGEN TRANSPORT%GOBP%GO:0006818	1.53351	0.143113	1.87693	0.00716746	-0.824572	0.88005	-0.629063	0.993778	-0.720626	0.929556	0.858032	0.898259
RNA POLYMERASE I, RNA POLYMERASE III, AND MITOCHONDRIAL TRANSCRIPTION%REACTOME DATABASE ID RELEASE 59%504046	1.53322	0.143152	1.21846	0.456701	-1.41243	0.349161	-1.20696	0.424213	-1.6686	0.179892	-0.942918	0.795372
NUCLEOBASE-CONTAINING SMALL MOLECULE METABOLIC PROCESS%GOBP%GO:0055086	1.53304	0.143084	1.74318	0.0254864	1.16661	0.506786	-0.864474	0.877581	1.0467	0.637096	0.802217	0.946903
PROTEIN TRANSMEMBRANE IMPORT INTO INTRACELLULAR ORGANELLE%GOBP%GO:0044743	1.53099	0.14468	1.47729	0.151401	-1.33896	0.392914	-1.77203	0.0473617	-1.07409	0.517727	-1.16141	0.551665
NEGATIVE REGULATION OF FGFR1 SIGNALING%REACTOME%R-HSA-5654726.2	1.53042	0.14494	1.07139	0.654535	1.33263	0.349288	0.691005	0.98927	1.5914	0.189195	0.746204	0.973083
HALLMARK_APOPTOSIS%MSIGDB_C2%HALLMARK_APOPTOSIS	1.53039	0.144742	1.4629	0.16169	1.46579	0.26916	1.61464	0.145048	1.4622	0.261995	1.52126	0.151786
RIBOSE PHOSPHATE METABOLIC PROCESS%GOBP%GO:0019693	1.52817	0.146474	1.90811	0.00511457	1.10827	0.573784	0.830952	0.90003	0.980437	0.702922	0.883224	0.875812
CHROMATIN ASSEMBLY OR DISASSEMBLY%GOBP%GO:0006333	1.52671	0.147509	0.887995	0.892729	-1.27043	0.417419	-0.741682	0.973016	-1.6155	0.192199	-0.65295	1
RIBOSOME BIOGENESIS%GOBP%GO:0042254	1.52654	0.147413	2.12455	0.000151	-1.72138	0.263975	-2.16358	0.000371	-1.77739	0.156706	-1.37141	0.345515
ACTIVATION OF HOX GENES DURING DIFFERENTIATION%REACTOME%R-HSA-5619507.1	1.52642	0.147306	0.983927	0.784852	0.757864	0.923583	1.07016	0.655408	-1.11595	0.472675	0.745857	0.972738
POSITIVE REGULATION OF EPIDERMAL GROWTH FACTOR RECEPTOR SIGNALING PATHWAY%GOBP%GO:0045742	1.52611	0.147294	1.30949	0.325303	0.688921	0.964986	1.17998	0.526265	0.783548	0.887953	1.06038	0.665912
MICROTUBULE-BASED TRANSPORT%GOBP%GO:0099111	1.52545	0.147671	1.32797	0.30148	-0.810846	0.893857	-1.03068	0.659665	0.956965	0.726904	-0.943717	0.79409
PROTEIN SECRETION%GOBP%GO:0009306	1.5254	0.147476	0.69889	0.989135	-1.32601	0.4007	-1.13158	0.507594	-1.24684	0.364454	-0.980987	0.748547
TRANSPORT ALONG MICROTUBULE%GOBP%GO:0010970	1.52527	0.147363	1.31946	0.310684	-0.814135	0.889228	-1.03858	0.650994	0.944192	0.740163	-0.949606	0.78857
TRNA AMINOACYLATION%GOBP%GO:0043039	1.52448	0.147833	1.1766	0.514085	-1.68791	0.257158	-1.97803	0.00501592	-1.40268	0.268005	-1.19662	0.525102
DNA PACKAGING%GOBP%GO:0006323	1.52354	0.148419	0.813744	0.946803	-1.33457	0.397546	-0.917388	0.816845	-1.71075	0.168483	-0.769969	0.966034
NADP METABOLIC PROCESS%GOBP%GO:0006739	1.52274	0.148867	1.10926	0.605308	-0.748186	0.946336	-0.712456	0.982705	0.853464	0.824086	0.684411	0.99559
CHEMOKINE-MEDIATED SIGNALING PATHWAY%GOBP%GO:0070098	1.52251	0.148867	2.03105	0.000883	1.03114	0.663698	-0.988981	0.715482	1.02116	0.664101	-1.00462	0.718257
DISEASES OF METABOLISM%REACTOME DATABASE ID RELEASE 59%5668914	1.52192	0.149183	1.2276	0.443954	0.711355	0.953444	-0.923369	0.805351	0.827078	0.850861	-1.02529	0.690379
RIBONUCLEOTIDE METABOLIC PROCESS%GOBP%GO:0009259	1.52062	0.150068	1.9197	0.00436518	1.11506	0.564838	0.878135	0.859687	0.992905	0.687378	0.899684	0.860116
AEROBIC RESPIRATION%GOBP%GO:0009060	1.52016	0.150261	1.25678	0.399743	-1.17588	0.478639	-1.66083	0.0826655	-1.3741	0.27907	-1.0063	0.714758
ACTIVATION OF ANTERIOR HOX GENES IN HINDBRAIN DEVELOPMENT DURING EARLY EMBRYOGENESIS%REACTOME DATABASE ID RELEASE 59%5617472	1.5199	0.150288	0.9785	0.790903	0.744425	0.933199	1.06173	0.667426	-1.13248	0.455415	0.743041	0.975063
CELLULAR PROTEIN COMPLEX ASSEMBLY%GOBP%GO:0043623	1.5195	0.150411	1.80596	0.0148525	-0.868475	0.824924	-1.208	0.422453	-0.835522	0.818122	-0.706931	0.995419
NEGATIVE REGULATION OF FGFR3 SIGNALING%REACTOME DATABASE ID RELEASE 59%5654732	1.51912	0.150513	1.03637	0.709166	1.35345	0.335763	0.820587	0.9095	1.55308	0.212791	0.811131	0.94095
ATP SYNTHESIS COUPLED PROTON TRANSPORT%GOBP%GO:0015986	1.51858	0.150749	1.86376	0.00832394	-1.38463	0.363509	-0.915452	0.817879	-1.35158	0.290452	0.530928	1
NUCLEOSOME ORGANIZATION%GOBP%GO:0034728	1.5167	0.152179	1.04977	0.68494	-1.38564	0.363235	-0.627706	0.993815	-1.662	0.180859	-0.625876	1
DNA REPLICATION-INDEPENDENT NUCLEOSOME ASSEMBLY%GOBP%GO:0006336	1.51587	0.152671	1.09392	0.622946	-1.2414	0.435076	-0.843291	0.902079	-1.32591	0.311303	-0.72788	0.987296
REGULATION OF ERAD PATHWAY%GOBP%GO:1904292	1.51581	0.152494	1.10561	0.607516	-0.916032	0.760722	0.703427	0.985163	0.617585	0.978754	1.11312	0.599064
POSITIVE EPIGENETIC REGULATION OF RRNA EXPRESSION%REACTOME DATABASE ID RELEASE 59%5250913	1.51559	0.152455	1.06691	0.662619	-1.13199	0.515468	-0.664634	0.991212	-1.62425	0.186385	-0.692045	0.997203
FORMATION OF TC-NER PRE-INCISION COMPLEX%REACTOME DATABASE ID RELEASE 59%6781823	1.51515	0.152634	1.45418	0.168955	-1.39789	0.359042	-1.69766	0.0693462	-1.21099	0.396858	-1.15888	0.550641
BASIGIN INTERACTIONS%REACTOME DATABASE ID RELEASE 59%210991	1.51504	0.152512	1.40043	0.215994	0.923938	0.783327	1.03384	0.700573	1.2382	0.444869	1.25959	0.437
PROTEIN N-LINKED GLYCOSYLATION%GOBP%GO:0006487	1.5133	0.153802	1.27163	0.378827	1.30151	0.373174	1.22522	0.472108	1.33692	0.347877	1.33894	0.359008
MITOTIC SPINDLE CHECKPOINT%REACTOME%R-HSA-69618.2	1.51277	0.154037	1.15586	0.542864	-0.749264	0.946985	-1.26714	0.361427	-0.828631	0.824277	0.600577	1
CELL KILLING%GOBP%GO:0001906	1.51261	0.153977	1.37211	0.243815	1.34611	0.341157	1.167	0.543539	1.34982	0.33399	1.35632	0.343786
INTRINSIC APOPTOTIC SIGNALING PATHWAY%GOBP%GO:0097193	1.51132	0.154916	1.76425	0.0216225	-1.14402	0.502561	0.794582	0.927656	1.10266	0.582655	1.26727	0.428102
RNA POLYMERASE I PROMOTER CLEARANCE%REACTOME%R-HSA-73854.2	1.5105	0.155422	1.17979	0.510142	-1.18481	0.473301	-0.97377	0.73539	-1.68096	0.177608	-0.832307	0.920489
POSITIVE REGULATION OF PROTEIN COMPLEX ASSEMBLY%GOBP%GO:0031334	1.5097	0.155904	1.48482	0.145617	1.30499	0.372705	0.99273	0.750381	1.4572	0.267372	1.10238	0.609246
POSITIVE REGULATION OF NITRIC OXIDE METABOLIC PROCESS%GOBP%GO:1904407	1.50837	0.156897	1.29718	0.342867	1.21758	0.457481	1.10483	0.618808	1.24578	0.436919	1.21236	0.482347
NEGATIVE REGULATION OF EPIDERMAL GROWTH FACTOR RECEPTOR SIGNALING PATHWAY%GOBP%GO:0042059	1.50659	0.15831	-0.974967	0.691297	-0.713469	0.969212	-0.545702	1	0.671214	0.956929	-0.763344	0.970017
NUCLEOBASE-CONTAINING SMALL MOLECULE INTERCONVERSION%GOBP%GO:0015949	1.50613	0.158542	1.16226	0.532985	1.02317	0.669687	-1.65722	0.083908	0.782855	0.888384	-0.969853	0.76213
NUCLEOTIDE METABOLIC PROCESS%GOBP%GO:0009117	1.50569	0.158717	1.75006	0.0244066	1.18175	0.48988	0.803652	0.921586	1.04969	0.633961	0.866759	0.889292
POSITIVE REGULATION OF INTERLEUKIN-12 PRODUCTION%GOBP%GO:0032735	1.50521	0.158877	-0.797451	0.896818	0.719101	0.949551	-0.790539	0.942434	0.86293	0.812457	0.737521	0.977343
PROTEIN DEGLYCOSYLATION%GOBP%GO:0006517	1.50439	0.15942	1.05524	0.677408	-0.593163	1	0.861861	0.873987	1.04916	0.634479	0.715748	0.985058
HALLMARK_UV_RESPONSE_UP%MSIGDB_C2%HALLMARK_UV_RESPONSE_UP	1.50376	0.159788	1.48757	0.144219	1.12191	0.558271	0.808288	0.917565	1.14053	0.536029	1.17919	0.514974
CELLULAR RESPONSE TO NUTRIENT LEVELS%GOBP%GO:0031669	1.5037	0.159607	0.846402	0.93096	0.728503	0.944558	-0.992431	0.710683	1.21509	0.468008	0.885975	0.873116
PHAGOSOME MATURATION%GOBP%GO:0090382	1.50232	0.160637	1.69162	0.0393347	0.715533	0.951192	1.02403	0.715121	1.00249	0.678467	1.25103	0.446627
EXTRINSIC APOPTOTIC SIGNALING PATHWAY VIA DEATH DOMAIN RECEPTORS%GOBP%GO:0008625	1.50175	0.160884	1.53263	0.114708	1.24329	0.427243	1.20487	0.50242	1.439	0.274135	1.41684	0.274393
REGULATION OF MEGAKARYOCYTE DIFFERENTIATION%GOBP%GO:0045652	1.50153	0.160858	1.29475	0.345651	-1.29834	0.404768	-1.19207	0.439129	-1.17519	0.423264	-1.34779	0.371467
PROTEIN HOMOTETRAMERIZATION%GOBP%GO:0051289	1.50056	0.161478	0.89906	0.886119	1.22763	0.449446	0.766545	0.948169	1.2165	0.467597	-0.873377	0.891343
NUCLEOSIDE PHOSPHATE METABOLIC PROCESS%GOBP%GO:0006753	1.50028	0.161514	1.74549	0.0251618	1.15485	0.520372	0.798525	0.925855	1.03346	0.654806	0.846028	0.910134
PURINE RIBONUCLEOTIDE METABOLIC PROCESS%GOBP%GO:0009150	1.49849	0.162914	1.92525	0.00413453	1.12738	0.552595	0.834361	0.896416	0.988616	0.691591	0.877159	0.882325
HYDROGEN PEROXIDE METABOLIC PROCESS%GOBP%GO:0042743	1.49804	0.163088	1.74973	0.0244053	-1.52117	0.300502	-1.72324	0.0618558	-1.08329	0.510256	-1.5878	0.207948
SMAD2 SMAD3:SMAD4 HETEROTRIMER REGULATES TRANSCRIPTION%REACTOME DATABASE ID RELEASE 59%2173796	1.49725	0.163614	-1.06685	0.569042	-0.724731	0.961511	-1.01296	0.68668	0.75065	0.910559	-1.18784	0.534505
PROTEIN LOCALIZATION TO ORGANELLE%GOBP%GO:0033365	1.49692	0.163685	1.43386	0.18537	-1.10081	0.548458	-1.32209	0.311875	-1.01222	0.595063	-1.09342	0.620288
RESPONSE TO MISFOLDED PROTEIN%GOBP%GO:0051788	1.49372	0.166518	1.6005	0.0756876	-0.937055	0.727913	0.544977	1	-0.583536	0.987567	1.14666	0.561905
CELL SEPARATION AFTER CYTOKINESIS%GOBP%GO:0000920	1.49358	0.166384	0.997948	0.76753	0.848229	0.854783	1.35579	0.354766	0.814556	0.861688	1.02039	0.722028
CELLULAR RESPONSE TO HEAT STRESS%REACTOME DATABASE ID RELEASE 59%3371556	1.4931	0.166617	1.13079	0.57757	-0.76748	0.931573	-1.19125	0.439973	0.646151	0.968766	0.675071	0.99685
NEGATIVE REGULATION OF T CELL PROLIFERATION%GOBP%GO:0042130	1.4918	0.167635	0.892106	0.890899	1.32013	0.361369	1.22513	0.471834	1.53822	0.218862	1.0707	0.655128
MALE MEIOTIC NUCLEAR DIVISION%GOBP%GO:0007140	1.49167	0.167509	1.57436	0.0886534	1.45704	0.275194	1.57989	0.162879	1.29507	0.390139	1.55679	0.126701
HISTONE EXCHANGE%GOBP%GO:0043486	1.49109	0.167802	1.1876	0.499264	-0.96348	0.697871	-0.615067	0.99737	-1.05262	0.54195	0.472235	1
OVARIAN TUMOR DOMAIN PROTEASES%REACTOME%R-HSA-5689896.3	1.48854	0.169982	-1.03477	0.614645	-0.770189	0.931125	-0.767764	0.956207	0.784304	0.887457	-0.989481	0.737501
VIRAL PROCESS%GOBP%GO:0016032	1.48804	0.170213	1.44174	0.179131	0.695378	0.962445	0.734905	0.969327	0.842608	0.834819	0.804082	0.945185
GLYCOGEN METABOLIC PROCESS%GOBP%GO:0005977	1.48624	0.171681	1.08452	0.635376	0.551653	1	0.599619	1	0.881141	0.796808	0.692522	0.992255
INTRACELLULAR PH REDUCTION%GOBP%GO:0051452	1.48487	0.172859	1.68245	0.0423431	-0.565868	1	0.929393	0.806615	0.966958	0.717398	1.12325	0.587507
NEGATIVE REGULATION OF LEUKOCYTE PROLIFERATION%GOBP%GO:0070664	1.48473	0.172748	1.15217	0.54721	1.29365	0.381014	1.14542	0.572276	1.53628	0.220261	1.01332	0.730837
MISFOLDED OR INCOMPLETELY SYNTHESIZED PROTEIN CATABOLIC PROCESS%GOBP%GO:0006515	1.48464	0.172617	1.45708	0.16716	-1.21042	0.452664	-0.965267	0.741579	-0.842407	0.810241	0.983059	0.770287
PROTON TRANSPORT%GOBP%GO:0015992	1.48461	0.172408	1.89798	0.00569041	-0.920906	0.753085	-0.64407	0.991888	-0.821788	0.831392	0.888755	0.871119
PHAGOSOME ACIDIFICATION%GOBP%GO:0090383	1.48408	0.172696	1.69784	0.0375388	-0.718579	0.966401	-0.598095	1	0.773101	0.894255	0.991676	0.755711
PH REDUCTION%GOBP%GO:0045851	1.48393	0.172626	1.71292	0.0329339	-0.552468	1	0.921198	0.811926	0.988214	0.69184	1.12477	0.585129
DNA REPLICATION-INDEPENDENT NUCLEOSOME ORGANIZATION%GOBP%GO:0034724	1.48257	0.173697	1.08004	0.640668	-1.26003	0.423643	-0.880858	0.862362	-1.31923	0.314862	-0.703822	0.995114
DNA SYNTHESIS INVOLVED IN DNA REPAIR%GOBP%GO:0000731	1.48251	0.173501	1.16149	0.534053	-0.8764	0.815871	-0.967458	0.74056	-0.686524	0.955661	-0.686083	0.999126
POSITIVE REGULATION OF NITRIC OXIDE BIOSYNTHETIC PROCESS%GOBP%GO:0045429	1.48133	0.174452	1.26657	0.386673	1.24535	0.425409	1.10641	0.618549	1.25785	0.431223	1.20747	0.483352
NEGATIVE REGULATION OF MONONUCLEAR CELL PROLIFERATION%GOBP%GO:0032945	1.48124	0.17429	0.954633	0.826542	1.29986	0.375087	1.145	0.571504	1.51174	0.233976	0.99749	0.749738
SYMBIOSIS, ENCOMPASSING MUTUALISM THROUGH PARASITISM%GOBP%GO:0044403	1.47971	0.175566	1.39905	0.217272	0.710655	0.953517	0.703397	0.984811	0.901726	0.776541	0.811993	0.940592
OXIDATION-REDUCTION PROCESS%GOBP%GO:0055114	1.47971	0.175325	1.59695	0.0772241	-0.94526	0.721776	-1.216	0.413606	-0.97549	0.637345	-0.957929	0.776102
RIBOSOME ASSEMBLY%GOBP%GO:0042255	1.47951	0.175269	1.9287	0.00399261	-1.08657	0.565224	-1.62325	0.0999534	-1.12707	0.459808	-0.744	0.982153
MULTI-ORGANISM CELLULAR PROCESS%GOBP%GO:0044764	1.47918	0.175336	1.41525	0.204225	0.68909	0.965181	0.724818	0.973995	0.839194	0.838433	0.817317	0.936675
INTERSPECIES INTERACTION BETWEEN ORGANISMS%GOBP%GO:0044419	1.47904	0.175241	1.39845	0.217819	0.706059	0.956151	0.706807	0.983898	0.898422	0.780265	0.806876	0.943848
RESPONSE TO STARVATION%GOBP%GO:0042594	1.47855	0.175475	0.875599	0.902144	0.721578	0.948052	-1.06181	0.611952	1.21384	0.468139	-1.04352	0.672689
CELLULAR CARBOHYDRATE BIOSYNTHETIC PROCESS%GOBP%GO:0034637	1.47821	0.175562	1.09467	0.622337	0.791423	0.901427	0.603792	1	0.919054	0.762409	0.619628	1
NEGATIVE REGULATION OF FGFR2 SIGNALING%REACTOME%R-HSA-5654727.1	1.47806	0.175461	1.03767	0.70666	1.33172	0.350355	0.842044	0.8907	1.54556	0.214336	0.807174	0.943701
LISTERIA MONOCYTOGENES ENTRY INTO HOST CELLS%REACTOME%R-HSA-8876384.1	1.47803	0.175249	-0.823388	0.874379	-1.38593	0.364298	-0.968293	0.740202	0.798203	0.876502	-1.1422	0.571047
NON-RECOMBINATIONAL REPAIR%GOBP%GO:0000726	1.47647	0.176545	0.883424	0.897274	-1.25948	0.422336	-0.741507	0.97269	-1.17785	0.424816	-0.864688	0.900857
RNA POLYMERASE III TRANSCRIPTION INITIATION%REACTOME DATABASE ID RELEASE 59%76046	1.47487	0.177876	1.35894	0.260476	-1.4877	0.317202	-1.10441	0.548955	-1.06231	0.532964	0.583946	1
REGULATION OF PLK1 ACTIVITY AT G2 M TRANSITION%REACTOME%R-HSA-2565942.1	1.47413	0.178347	0.849065	0.9301	0.754254	0.926489	0.763968	0.94957	0.696069	0.943779	-0.5974	1
INTERLEUKIN-10 SIGNALING%REACTOME%R-HSA-6783783.1	1.47396	0.178281	2.0651	0.000528	1.9925	0.0207872	1.82435	0.0569776	1.87257	0.0936913	1.91516	0.00781993
COOPERATION OF PREFOLDIN AND TRIC CCT IN ACTIN AND TUBULIN FOLDING%REACTOME DATABASE ID RELEASE 59%389958	1.47391	0.178093	1.5801	0.0853225	-0.967528	0.695311	-1.58381	0.117029	-0.950319	0.672219	-1.4349	0.278594
PRIMARY ALCOHOL METABOLIC PROCESS%GOBP%GO:0034308	1.47357	0.1782	1.46168	0.162769	1.11487	0.56492	1.22638	0.470012	1.16271	0.512805	1.347	0.351686
RNA POLYMERASE I TRANSCRIPTION%REACTOME%R-HSA-73864.1	1.4731	0.17841	1.15895	0.538227	-1.10474	0.543864	-0.967117	0.74049	-1.71922	0.165881	-0.79316	0.957776
NEGATIVE REGULATION OF LYMPHOCYTE PROLIFERATION%GOBP%GO:0050672	1.4716	0.179649	0.973892	0.796691	1.3057	0.371987	1.14645	0.570812	1.50845	0.234961	0.991822	0.755757
MULTI-ORGANISM METABOLIC PROCESS%GOBP%GO:0044033	1.47144	0.179556	1.95226	0.00286616	-1.20169	0.453578	-1.38907	0.248404	-1.17371	0.422961	-1.09091	0.623886
VITAMIN METABOLIC PROCESS%GOBP%GO:0006766	1.46667	0.184061	0.867856	0.912076	1.14179	0.535844	-1.04521	0.640913	1.16804	0.50958	-1.03903	0.676787
FORMATION OF INCISION COMPLEX IN GG-NER%REACTOME DATABASE ID RELEASE 59%5696395	1.46586	0.184632	1.22414	0.449521	-1.35045	0.38292	-1.39553	0.245319	-0.888657	0.760947	-1.05076	0.670193
EXCRETION%GOBP%GO:0007588	1.46568	0.184563	1.05185	0.683157	1.03414	0.657868	1.19038	0.518485	1.39616	0.293661	0.969908	0.787437
APOPTOTIC SIGNALING PATHWAY%GOBP%GO:0097190	1.46515	0.184857	1.70137	0.03641	1.18291	0.489766	1.33933	0.365514	1.4034	0.291024	1.48081	0.195382
NUCLEOTIDE-BINDING DOMAIN, LEUCINE RICH REPEAT CONTAINING RECEPTOR SIGNALING PATHWAY%GOBP%GO:0035872	1.46451	0.185279	0.684517	0.991873	-0.861922	0.83379	0.76223	0.949736	0.818196	0.859069	-0.863723	0.901568
REGULATION OF GLYCOPROTEIN BIOSYNTHETIC PROCESS%GOBP%GO:0010559	1.46201	0.187605	1.02231	0.729889	-1.37294	0.36903	0.787393	0.931461	-0.92382	0.712773	0.930806	0.827505
POSITIVE REGULATION OF RESPONSE TO ENDOPLASMIC RETICULUM STRESS%GOBP%GO:1905898	1.46192	0.187446	1.5921	0.079481	1.02928	0.664328	1.23254	0.46362	1.29315	0.391838	1.40931	0.281632
CELLULAR RESPONSE TO EXTRACELLULAR STIMULUS%GOBP%GO:0031668	1.45947	0.189802	0.926668	0.864261	0.823699	0.871645	-0.977124	0.728908	1.26247	0.425997	0.867054	0.889452
TNFALPHA%NETPATH%TNFALPHA	1.45763	0.191512	1.45103	0.171279	-1.02896	0.623753	-0.950017	0.766537	-0.939775	0.689712	-0.924134	0.820408
HYDROGEN ION TRANSMEMBRANE TRANSPORT%GOBP%GO:1902600	1.45571	0.1933	1.84311	0.0102294	-1.39024	0.362894	-0.945271	0.772798	-1.22866	0.377902	0.513477	1
HDR THROUGH HOMOLOGOUS RECOMBINATION (HR) OR SINGLE STRAND ANNEALING (SSA)%REACTOME DATABASE ID RELEASE 59%5693567	1.45503	0.193787	0.910784	0.880171	-1.01891	0.633316	-0.705496	0.983116	-1.20966	0.397571	-0.6856	0.998971
NOTCH2 ACTIVATION AND TRANSMISSION OF SIGNAL TO THE NUCLEUS%REACTOME DATABASE ID RELEASE 59%2979096	1.45486	0.193718	1.1866	0.500406	0.728475	0.944234	0.97588	0.764255	1.19642	0.483799	0.906927	0.852585
NETRIN-MEDIATED SIGNALING EVENTS%PATHWAY INTERACTION DATABASE NCI-NATURE CURATED DATA%NETRIN-MEDIATED SIGNALING EVENTS	1.45446	0.193863	0.932106	0.856685	1.45305	0.278232	1.0752	0.653236	1.57591	0.199695	0.949774	0.812756
POSITIVE REGULATION OF NEUTROPHIL MIGRATION%GOBP%GO:1902624	1.45443	0.193646	1.34392	0.277942	-0.655333	0.992538	-0.961793	0.747905	0.737435	0.918383	-1.12167	0.585559
RESPONSE TO INTERFERON-BETA%GOBP%GO:0035456	1.45343	0.194465	1.30458	0.332724	1.2033	0.470858	0.854697	0.882833	1.13386	0.544759	1.13338	0.576515
NUCLEOTIDE-BINDING OLIGOMERIZATION DOMAIN CONTAINING SIGNALING PATHWAY%GOBP%GO:0070423	1.4531	0.194562	0.678023	0.993131	-0.81981	0.884721	0.755069	0.955901	0.892155	0.78596	-0.840703	0.916194
MEMBRANE BUDDING%GOBP%GO:0006900	1.45117	0.196322	1.10962	0.605306	0.54713	1	0.797805	0.925948	0.823336	0.853835	0.981372	0.770821
PID_NETRIN_PATHWAY%MSIGDB_C2%PID_NETRIN_PATHWAY	1.45076	0.1965	0.941506	0.844631	1.41743	0.295802	1.09529	0.631476	1.54673	0.214908	0.934117	0.82595
AXONAL TRANSPORT%GOBP%GO:0098930	1.44888	0.198244	1.4818	0.14755	0.895002	0.811249	0.947708	0.792677	1.34878	0.334409	1.23656	0.463804
BIOCARTA_TID_PATHWAY%MSIGDB_C2%BIOCARTA_TID_PATHWAY	1.44811	0.198844	1.05262	0.682994	-0.613516	1	-0.989892	0.714435	0.705517	0.93882	0.661634	1
BIOCARTA_INFLAM_PATHWAY%MSIGDB_C2%BIOCARTA_INFLAM_PATHWAY	1.44717	0.199645	1.18063	0.50848	1.37526	0.326058	1.28875	0.413461	1.13563	0.542413	1.18547	0.507378
REGULATION OF GLYCOPROTEIN METABOLIC PROCESS%GOBP%GO:1903018	1.44653	0.200117	1.06375	0.66686	-1.229	0.435336	0.995118	0.747404	-0.887576	0.761426	1.13836	0.571359
TOLL-LIKE RECEPTOR SIGNALING PATHWAY%GOBP%GO:0002224	1.44616	0.200287	1.00571	0.753744	1.25846	0.414834	0.982061	0.75886	1.47836	0.253651	1.0319	0.70598
PROTEIN K11-LINKED UBIQUITINATION%GOBP%GO:0070979	1.44602	0.20018	1.0979	0.618509	-0.684913	0.977894	-1.05097	0.627915	-0.667756	0.966064	0.709565	0.988785
WATER-SOLUBLE VITAMIN METABOLIC PROCESS%GOBP%GO:0006767	1.44402	0.20211	-0.918767	0.760701	1.06069	0.632754	-1.25011	0.378872	1.1648	0.512343	-1.21691	0.506502
MULTI-ORGANISM ORGANELLE ORGANIZATION%GOBP%GO:1902590	1.44013	0.206179	1.38885	0.227104	0.519207	1	-0.730776	0.976673	-0.83952	0.813338	0.579684	1
INTERSTRAND CROSS-LINK REPAIR%GOBP%GO:0036297	1.44003	0.206033	1.27829	0.370016	-0.986274	0.673815	0.473046	1	-1.19873	0.4058	0.64513	1
ORGANELLE TRANSPORT ALONG MICROTUBULE%GOBP%GO:0072384	1.44	0.205795	1.3752	0.240174	0.552703	1	0.633507	1	0.877281	0.800148	1.09092	0.623932
RESPONSE TO NUTRIENT LEVELS%GOBP%GO:0031667	1.43853	0.207149	-0.915565	0.763914	0.913849	0.795668	-0.951053	0.765167	1.29341	0.392094	-0.986376	0.740505
OXIDOREDUCTION COENZYME METABOLIC PROCESS%GOBP%GO:0006733	1.43821	0.207204	0.815335	0.947385	1.24754	0.421731	-1.10828	0.542734	1.10959	0.574661	-1.03182	0.682333
NUCLEOTIDE-EXCISION REPAIR, DNA INCISION%GOBP%GO:0033683	1.43811	0.20704	1.36961	0.24663	-1.30497	0.406997	-1.33099	0.304193	-1.12311	0.463445	-1.20704	0.516997
REGULATION OF REACTIVE OXYGEN SPECIES METABOLIC PROCESS%GOBP%GO:2000377	1.43726	0.207748	1.49893	0.135654	1.03465	0.658493	1.09299	0.634806	1.05248	0.632359	1.15722	0.546699
MONOCARBOXYLIC ACID BIOSYNTHETIC PROCESS%GOBP%GO:0072330	1.43642	0.208463	1.11398	0.599799	1.79596	0.0959247	1.70475	0.0878803	1.77313	0.122529	1.84482	0.0153938
PROTEIN LOCALIZATION TO MITOCHONDRION%GOBP%GO:0070585	1.43542	0.209272	1.60073	0.0757107	0.777658	0.912249	-1.54901	0.137172	0.936476	0.748072	-1.00672	0.715708
RIBONUCLEOPROTEIN COMPLEX BIOGENESIS%GOBP%GO:0022613	1.4354	0.209016	1.90443	0.00531097	-1.83942	0.304789	-2.13177	0.000636	-1.72821	0.164149	-1.30917	0.408688
PURINE NUCLEOTIDE METABOLIC PROCESS%GOBP%GO:0006163	1.43494	0.20923	1.90055	0.00551201	1.12038	0.559318	0.793513	0.927918	0.958837	0.725785	0.80482	0.944265
PORPHYRIN METABOLISM%REACTOME DATABASE ID RELEASE 59%189445	1.43342	0.210665	1.41699	0.203046	-1.47943	0.320963	-1.77038	0.0478505	-1.00274	0.601675	-1.44898	0.271474
POSITIVE REGULATION OF ERBB SIGNALING PATHWAY%GOBP%GO:1901186	1.43321	0.210626	1.19154	0.49467	0.697665	0.961149	1.02468	0.715042	0.751163	0.910215	0.875258	0.883299
VIRAL BUDDING%GOBP%GO:0046755	1.43304	0.210568	1.40454	0.213128	0.518519	1	-0.736463	0.975208	-0.820408	0.8324	0.571066	1
TGF-BETA RECEPTOR SIGNALING ACTIVATES SMADS%REACTOME DATABASE ID RELEASE 59%2173789	1.43154	0.212021	0.800705	0.954529	-1.09148	0.559217	-0.90947	0.824369	-1.09308	0.496483	-1.20042	0.520557
BIOCARTA_ACTINY_PATHWAY%MSIGDB_C2%BIOCARTA_ACTINY_PATHWAY	1.43129	0.212022	1.58993	0.0805783	1.11223	0.568962	1.1439	0.572271	1.33273	0.35222	1.20723	0.483021
DNA DAMAGE RECOGNITION IN GG-NER%REACTOME%R-HSA-5696394.1	1.42942	0.213946	1.57073	0.0907024	-1.57127	0.305434	-1.37646	0.258785	-1.30772	0.321364	-0.772192	0.965921
COPII (COAT PROTEIN 2) MEDIATED VESICLE TRANSPORT%REACTOME DATABASE ID RELEASE 59%204005	1.42886	0.214322	0.814786	0.947951	0.660154	0.981549	1.06767	0.658423	1.05259	0.632432	1.25981	0.436974
POLYSACCHARIDE BIOSYNTHETIC PROCESS%GOBP%GO:0000271	1.42883	0.2141	1.03293	0.71304	0.907049	0.800968	0.917339	0.814048	0.951296	0.732836	0.820955	0.934609
DUAL INCISION IN GG-NER%REACTOME DATABASE ID RELEASE 59%5696400	1.42837	0.214342	1.27627	0.373444	-1.26821	0.418634	-1.407	0.236937	-1.05242	0.541953	-1.24331	0.481137
MONOCARBOXYLIC ACID CATABOLIC PROCESS%GOBP%GO:0072329	1.42815	0.214325	1.13483	0.57379	-0.783771	0.920277	-0.990241	0.713947	-1.00226	0.601103	-0.922857	0.819756
DNA GEOMETRIC CHANGE%GOBP%GO:0032392	1.42786	0.214351	0.942351	0.843479	-1.30971	0.406585	-1.67577	0.0777693	-0.981754	0.628514	-1.46541	0.260418
RESPONSE TO AMINO ACID%GOBP%GO:0043200	1.42643	0.215732	1.26065	0.393591	1.14621	0.530024	0.96371	0.775445	1.37843	0.30905	1.17802	0.516637
ENERGY RESERVE METABOLIC PROCESS%GOBP%GO:0006112	1.42642	0.215466	0.958529	0.820934	1.355	0.335146	0.589833	1	1.48426	0.253386	-0.775531	0.964077
REGULATION OF T CELL PROLIFERATION%GOBP%GO:0042129	1.42556	0.216209	1.03089	0.716052	1.21432	0.458503	1.33068	0.368749	1.31437	0.36996	1.35589	0.3436
REGULATION OF TRANSCRIPTION FROM RNA POLYMERASE III PROMOTER%GOBP%GO:0006359	1.42433	0.217376	1.07371	0.649662	1.24775	0.422013	1.46094	0.280568	1.43408	0.275531	1.38619	0.310479
NUCLEOBASE-CONTAINING COMPOUND CATABOLIC PROCESS%GOBP%GO:0034655	1.42372	0.217856	1.74525	0.0251571	-0.952339	0.712905	-1.11537	0.531972	-0.880448	0.768936	-0.986365	0.740006
RIG-I MDA5 MEDIATED INDUCTION OF IFN-ALPHA BETA PATHWAYS%REACTOME DATABASE ID RELEASE 59%168928	1.42248	0.218986	1.2103	0.469799	-0.665712	0.987291	0.928168	0.8068	0.737346	0.918159	0.880402	0.879027
MULTI-ORGANISM MEMBRANE BUDDING%GOBP%GO:1902592	1.42193	0.219329	1.40693	0.211601	0.507701	1	-0.730688	0.976254	-0.824625	0.827344	0.58193	1
REGULATION OF ERBB SIGNALING PATHWAY%GOBP%GO:1901184	1.42135	0.21975	0.803778	0.953517	0.763672	0.919551	0.897931	0.839264	0.826715	0.850831	0.775219	0.960536
CELLULAR RESPONSE TO EXTERNAL STIMULUS%GOBP%GO:0071496	1.42127	0.21957	1.16889	0.525289	1.04251	0.651593	0.910589	0.821657	1.43926	0.27412	1.03059	0.707879
NEGATIVE REGULATION OF MET ACTIVITY%REACTOME%R-HSA-6807004.1	1.42104	0.219593	0.941482	0.844201	-0.925877	0.747067	0.932104	0.804846	1.05159	0.633047	0.80943	0.94161
DNA DUPLEX UNWINDING%GOBP%GO:0032508	1.42092	0.219458	1.10868	0.604989	-1.53742	0.306158	-1.81192	0.0358478	-1.05415	0.540725	-1.57339	0.215586
POSITIVE REGULATION OF LEUKOCYTE CHEMOTAXIS%GOBP%GO:0002690	1.41893	0.221522	1.66051	0.0498237	0.984393	0.711026	-0.894921	0.842525	0.924685	0.757353	0.774087	0.961833
CELLULAR RESPONSE TO AMINO ACID STIMULUS%GOBP%GO:0071230	1.4188	0.221385	1.23742	0.430461	1.09914	0.585299	0.980267	0.759445	1.38915	0.299935	1.20978	0.483757
MITOCHONDRIAL TRANSMEMBRANE TRANSPORT%GOBP%GO:1990542	1.41775	0.222405	1.6837	0.0420069	-1.57883	0.302088	-2.00485	0.00373511	-1.58963	0.194747	-1.38783	0.322856
SIGNALING BY FGFR3%REACTOME DATABASE ID RELEASE 59%5654741	1.41567	0.224641	0.716634	0.986879	0.970124	0.728329	-1.10244	0.551857	1.2063	0.475859	-1.11476	0.5912
HALLMARK_ADIPOGENESIS%MSIGDB_C2%HALLMARK_ADIPOGENESIS	1.41455	0.225718	1.36881	0.247543	-1.15175	0.495904	-1.75828	0.0514892	-1.13501	0.452284	-1.4855	0.261838
NEGATIVE REGULATION OF FGFR4 SIGNALING%REACTOME%R-HSA-5654733.1	1.41226	0.228262	0.784656	0.960597	1.37097	0.327502	0.662329	0.997677	1.51878	0.233392	0.556023	1
VASCULAR PROCESS IN CIRCULATORY SYSTEM%GOBP%GO:0003018	1.41201	0.228253	0.785619	0.96205	1.21136	0.460243	0.89803	0.839437	1.16909	0.508266	-0.959662	0.775281
POSITIVE REGULATION OF ALPHA-BETA T CELL DIFFERENTIATION%GOBP%GO:0046638	1.41096	0.229218	1.26353	0.389424	1.31542	0.365443	1.61128	0.1464	1.28211	0.402807	1.5417	0.138671
MAINTENANCE OF PROTEIN LOCALIZATION IN ORGANELLE%GOBP%GO:0072595	1.41071	0.229202	0.937799	0.847965	-0.957549	0.704457	0.766593	0.948477	-0.543156	0.994645	-0.702623	0.994645
CELLULAR GLUCAN METABOLIC PROCESS%GOBP%GO:0006073	1.41067	0.228967	1.06161	0.667414	0.484959	1	0.525959	1	0.822117	0.854974	0.614938	1
FATTY ACID &BETA;-OXIDATION I%HUMANCYC%FAO-PWY	1.4103	0.229136	0.742342	0.978923	1.29459	0.381781	-0.774175	0.952351	1.3966	0.293298	1.05017	0.68305
MEMBRANE LIPID METABOLIC PROCESS%GOBP%GO:0006643	1.41009	0.229067	1.14691	0.558066	1.18735	0.487095	1.24846	0.454368	1.32438	0.359694	1.50995	0.161732
HALLMARK_GLYCOLYSIS%MSIGDB_C2%HALLMARK_GLYCOLYSIS	1.40949	0.229559	0.939208	0.846938	1.41749	0.296173	0.993029	0.750044	1.3904	0.298486	1.21067	0.483357
DUAL INCISION IN TC-NER%REACTOME%R-HSA-6782135.1	1.40926	0.229582	1.4057	0.212368	-1.41558	0.346223	-1.58218	0.118189	-1.26902	0.344282	-1.14929	0.560948
AROMATIC COMPOUND CATABOLIC PROCESS%GOBP%GO:0019439	1.40887	0.229768	1.80547	0.0148885	-0.817954	0.884634	-1.04995	0.630274	-0.807676	0.844454	-0.803835	0.949317
BIOSYNTHESIS OF THE N-GLYCAN PRECURSOR (DOLICHOL LIPID-LINKED OLIGOSACCHARIDE, LLO) AND TRANSFER TO A NASCENT PROTEIN%REACTOME%R-HSA-446193.1	1.40752	0.231215	1.41366	0.205742	1.04433	0.650634	0.792321	0.928722	1.10269	0.582952	1.02004	0.721625
TRANSCRIPTION REGULATION BY BZIP TRANSCRIPTION FACTOR%PANTHER PATHWAY%P00055	1.40727	0.231215	1.24257	0.422222	-1.23001	0.435656	-1.38194	0.254014	-1.18767	0.412567	-0.930619	0.80838
PROTEIN IMPORT INTO MITOCHONDRIAL MATRIX%GOBP%GO:0030150	1.40673	0.231566	1.72218	0.0306057	-1.38048	0.366225	-1.51458	0.158858	-1.24739	0.365236	-1.05007	0.671052
LEUKOCYTE HOMEOSTASIS%GOBP%GO:0001776	1.40667	0.23136	1.2428	0.422129	1.4679	0.267365	1.46444	0.279275	1.5288	0.22877	1.41197	0.278963
HALLMARK_FATTY_ACID_METABOLISM%MSIGDB_C2%HALLMARK_FATTY_ACID_METABOLISM	1.4055	0.232578	0.833059	0.938139	-1.02315	0.629712	-1.82712	0.0300497	-1.24674	0.364161	-1.62661	0.199651
ORGANIC ACID CATABOLIC PROCESS%GOBP%GO:0016054	1.4036	0.234678	1.24033	0.425194	0.925499	0.782138	-1.08615	0.576337	0.789347	0.884141	0.861592	0.894155
POSITIVE REGULATION OF APOPTOTIC SIGNALING PATHWAY%GOBP%GO:2001235	1.40252	0.235695	1.64175	0.0567772	1.25336	0.418687	1.08317	0.646199	1.45656	0.26643	1.233	0.467927
NEGATIVE REGULATION OF DEFENSE RESPONSE TO VIRUS%GOBP%GO:0050687	1.40244	0.235489	1.27524	0.374052	-1.01645	0.635749	-0.902565	0.831547	-0.756502	0.900669	-0.998547	0.72645
CARBOHYDRATE METABOLIC PROCESS%GOBP%GO:0005975	1.40193	0.235829	1.19976	0.483546	1.03057	0.663534	0.779419	0.937829	1.16512	0.512343	0.916753	0.846761
MYD88-DEPENDENT TOLL-LIKE RECEPTOR SIGNALING PATHWAY%GOBP%GO:0002755	1.40152	0.236023	1.15505	0.544034	0.65757	0.981812	-1.12702	0.514453	1.19275	0.485463	-1.20641	0.513788
PEPTIDE SECRETION%GOBP%GO:0002790	1.40127	0.23604	0.659944	0.993766	-1.30285	0.405506	-1.1456	0.489474	-1.23075	0.375983	-0.978786	0.749765
DOWNREGULATION OF SMAD2 3:SMAD4 TRANSCRIPTIONAL ACTIVITY%REACTOME DATABASE ID RELEASE 59%2173795	1.40124	0.235783	-1.03743	0.610728	-0.701128	0.976151	-0.888564	0.84983	0.713534	0.935461	-0.931793	0.807137
POSITIVE REGULATION OF ANGIOGENESIS%GOBP%GO:0045766	1.39917	0.238102	1.13174	0.577353	1.48476	0.256406	1.34119	0.36441	1.48714	0.24954	1.55402	0.129326
NCRNA PROCESSING%GOBP%GO:0034470	1.39892	0.238151	1.94818	0.00299242	-1.78892	0.279647	-2.13857	0.000291	-1.78491	0.160871	-1.5028	0.25246
REGULATION OF EXTRINSIC APOPTOTIC SIGNALING PATHWAY VIA DEATH DOMAIN RECEPTORS%GOBP%GO:1902041	1.39884	0.237955	1.5295	0.11597	1.56357	0.210191	1.60963	0.146059	1.70728	0.135357	1.70501	0.0520093
DNA DAMAGE RESPONSE, DETECTION OF DNA DAMAGE%GOBP%GO:0042769	1.39863	0.237957	1.46591	0.159611	-1.10466	0.54356	-1.0901	0.570238	-1.03443	0.559789	-0.705014	0.995601
MULTIVESICULAR BODY ORGANIZATION%GOBP%GO:0036257	1.39734	0.239226	1.24553	0.41738	0.619486	0.994288	0.736836	0.968517	-0.807835	0.844675	0.724788	0.981721
COPII-COATED VESICLE BUDDING%GOBP%GO:0090114	1.39684	0.239541	0.801589	0.954755	-0.625716	1	0.928047	0.8067	0.887585	0.789236	1.06299	0.663627
REGULATION OF PROTEASOMAL UBIQUITIN-DEPENDENT PROTEIN CATABOLIC PROCESS%GOBP%GO:0032434	1.39678	0.239332	1.08327	0.637187	-1.34863	0.384908	-0.939218	0.784675	-1.23864	0.368779	0.91581	0.847414
GLUCAN METABOLIC PROCESS%GOBP%GO:0044042	1.39451	0.241922	1.04862	0.687056	0.479961	1	0.515922	1	0.837733	0.839131	0.625732	1
CELLULAR POLYSACCHARIDE BIOSYNTHETIC PROCESS%GOBP%GO:0033692	1.39329	0.243169	1.01971	0.734815	0.899199	0.809293	0.931265	0.805291	0.952866	0.731771	0.837202	0.921701
PID_LIS1_PATHWAY%MSIGDB_C2%PID_LIS1_PATHWAY	1.39327	0.242896	1.48552	0.145134	-0.749126	0.946652	0.8893	0.849223	0.905918	0.774011	0.914003	0.848878
FANCONI ANEMIA PATHWAY%REACTOME%R-HSA-6783310.2	1.39308	0.242857	1.17604	0.514549	-1.04012	0.607608	-0.407723	1	-1.12794	0.458906	0.529864	1
INTERLEUKIN-1 SIGNALING%REACTOME DATABASE ID RELEASE 59%446652	1.39061	0.245724	0.996896	0.767885	0.989249	0.704738	1.23509	0.459911	1.0948	0.592113	1.04538	0.688709
POSITIVE REGULATION OF GLUCOSE METABOLIC PROCESS%GOBP%GO:0010907	1.3893	0.247108	1.10091	0.61345	-1.0227	0.629303	1.08558	0.643388	1.14386	0.533248	1.23555	0.464342
ORGANIC CYCLIC COMPOUND CATABOLIC PROCESS%GOBP%GO:1901361	1.38778	0.248755	1.76276	0.021888	0.660554	0.981947	-1.00769	0.692848	0.705588	0.939077	0.699269	0.991692
CELLULAR METABOLIC COMPOUND SALVAGE%GOBP%GO:0043094	1.38741	0.248945	1.52454	0.119436	0.552749	1	-0.689114	0.987769	0.812108	0.862537	0.798838	0.950461
ANION TRANSMEMBRANE TRANSPORT%GOBP%GO:0098656	1.38699	0.24922	0.998207	0.767337	-1.2344	0.436252	-1.00066	0.704804	0.959575	0.72523	-1.1303	0.582158
CELLULAR NITROGEN COMPOUND CATABOLIC PROCESS%GOBP%GO:0044270	1.38668	0.249326	1.76546	0.0213998	-0.939483	0.723967	-1.04121	0.646311	-0.871835	0.777929	-0.847316	0.912273
CARBOXYLIC ACID CATABOLIC PROCESS%GOBP%GO:0046395	1.38621	0.249635	1.2559	0.401298	0.906424	0.801144	-1.06118	0.612594	0.779857	0.89173	0.853677	0.904003
HALLMARK_HEME_METABOLISM%MSIGDB_C2%HALLMARK_HEME_METABOLISM	1.38599	0.249609	-1.66309	0.099896	-1.81671	0.280684	-2.79716	0	-1.52641	0.222615	-2.60291	0
RMTS METHYLATE HISTONE ARGININES%REACTOME%R-HSA-3214858.2	1.38501	0.250581	0.942671	0.843651	-1.41928	0.343866	-0.969953	0.740665	-1.73233	0.167613	-1.28842	0.429938
SIGNALING BY FGFR4%REACTOME%R-HSA-5654743.2	1.38405	0.251541	-1.07108	0.564552	0.993618	0.699618	-1.22308	0.405274	1.25348	0.43373	-1.36495	0.350422
FOLIC ACID METABOLIC PROCESS%GOBP%GO:0046655	1.38304	0.252598	-1.02963	0.622096	-0.944526	0.723063	-1.11697	0.53012	0.828605	0.850495	-0.967045	0.766228
PATTERN RECOGNITION RECEPTOR SIGNALING PATHWAY%GOBP%GO:0002221	1.38282	0.252609	0.896064	0.887933	1.29042	0.38311	1.11643	0.60781	1.50672	0.235783	1.1149	0.596947
AXO-DENDRITIC TRANSPORT%GOBP%GO:0008088	1.38194	0.253472	1.39211	0.224085	0.90614	0.800999	0.8651	0.872069	1.27639	0.407116	1.10479	0.606659
ESTABLISHMENT OF PROTEIN LOCALIZATION TO MITOCHONDRION%GOBP%GO:0072655	1.38181	0.253383	1.63291	0.0600837	0.82371	0.871982	-1.50442	0.16762	0.961672	0.723025	-0.992503	0.734935
TELOMERE ORGANIZATION%GOBP%GO:0032200	1.38073	0.254453	1.1092	0.604999	-1.20404	0.454296	-1.23901	0.386968	-1.67369	0.176216	-1.25245	0.469425
PURINE-CONTAINING COMPOUND METABOLIC PROCESS%GOBP%GO:0072521	1.38035	0.254655	1.80268	0.0152649	1.17771	0.494623	0.736326	0.968765	1.01696	0.666183	0.68582	0.995308
HALLMARK_BILE_ACID_METABOLISM%MSIGDB_C2%HALLMARK_BILE_ACID_METABOLISM	1.37826	0.257036	0.751534	0.976875	1.32702	0.355391	1.36529	0.343548	1.40232	0.291282	1.33271	0.367404
HETEROCYCLE CATABOLIC PROCESS%GOBP%GO:0046700	1.3779	0.257225	1.77201	0.0202601	-0.942109	0.72343	-1.05494	0.622745	-0.852709	0.799861	-0.871567	0.893702
RNA POLYMERASE III ABORTIVE AND RETRACTIVE INITIATION%REACTOME DATABASE ID RELEASE 59%749476	1.37697	0.25813	1.39334	0.22294	-1.61145	0.301399	-1.39816	0.244184	-1.21612	0.390309	-0.90788	0.84483
INTERLEUKIN-7 SIGNALING%REACTOME%R-HSA-1266695.4	1.37645	0.25855	1.06473	0.665165	-1.40825	0.352206	-1.37082	0.262232	-1.6444	0.177891	-1.57023	0.217337
VESICLE TARGETING, ROUGH ER TO CIS-GOLGI%GOBP%GO:0048207	1.37597	0.258889	0.810105	0.949151	0.562116	1	0.951372	0.788362	0.903213	0.776214	1.13791	0.571106
PROTEIN OLIGOMERIZATION%GOBP%GO:0051259	1.37535	0.259448	1.26527	0.388222	1.0785	0.614959	1.10149	0.622318	1.17138	0.506258	1.20525	0.483838
REGULATION OF EPIDERMAL GROWTH FACTOR-ACTIVATED RECEPTOR ACTIVITY%GOBP%GO:0007176	1.37272	0.262745	0.694806	0.989904	-0.80981	0.894197	-0.709314	0.982371	0.646467	0.969241	-0.755234	0.976115
POSITIVE REGULATION OF CD4-POSITIVE, ALPHA-BETA T CELL DIFFERENTIATION%GOBP%GO:0043372	1.37236	0.262897	1.29124	0.350331	1.28508	0.387334	1.74213	0.0771427	1.28218	0.40308	1.67094	0.0640554
TRANSPORT TO THE GOLGI AND SUBSEQUENT MODIFICATION%REACTOME DATABASE ID RELEASE 59%948021	1.37196	0.263109	0.826255	0.94369	0.708476	0.954186	0.925056	0.809078	1.10812	0.577078	1.06589	0.660223
RIBONUCLEOPROTEIN COMPLEX SUBUNIT ORGANIZATION%GOBP%GO:0071826	1.37165	0.263197	1.48834	0.143935	-1.70825	0.247739	-1.82812	0.0299617	-1.34015	0.300056	-1.01778	0.701174
RNA POLYMERASE III TRANSCRIPTION%REACTOME DATABASE ID RELEASE 59%74158	1.37162	0.262922	1.35964	0.25962	-1.60148	0.300151	-1.42983	0.219551	-1.23278	0.373279	-0.917601	0.828083
ORGANIC ACID TRANSMEMBRANE TRANSPORT%GOBP%GO:1903825	1.37089	0.26358	1.19984	0.483792	-1.78006	0.276344	-1.21929	0.410198	-0.947352	0.67645	-1.22206	0.501853
METABOLISM OF FOLATE AND PTERINES%REACTOME DATABASE ID RELEASE 59%196757	1.36974	0.264776	-1.12772	0.491061	-0.751138	0.946518	-1.07153	0.595363	0.925684	0.756895	-0.917526	0.827758
HORMONE METABOLIC PROCESS%GOBP%GO:0042445	1.36939	0.264931	1.44679	0.175343	1.36603	0.330653	1.22807	0.469471	1.35073	0.333033	1.43874	0.2496
CARBOXYLIC ACID TRANSMEMBRANE TRANSPORT%GOBP%GO:1905039	1.36938	0.264644	1.20051	0.483097	-1.83679	0.302767	-1.23891	0.386663	-1.02803	0.570528	-1.23912	0.481544
NCRNA METABOLIC PROCESS%GOBP%GO:0034660	1.36912	0.264668	1.69646	0.0378961	-1.8126	0.282116	-2.14988	0.000314	-1.71849	0.165213	-1.46612	0.261622
POSITIVE REGULATION OF TOR SIGNALING%GOBP%GO:0032008	1.36888	0.264739	1.3557	0.264106	-1.02712	0.625127	-1.54833	0.137485	-0.666242	0.966082	-0.779162	0.963213
SIGNALING BY FGFR1%REACTOME DATABASE ID RELEASE 59%5654736	1.36887	0.264443	-0.969314	0.69614	1.02293	0.669531	-1.26191	0.36906	1.29971	0.387083	-1.23621	0.485309
RIBOSOMAL LARGE SUBUNIT ASSEMBLY%GOBP%GO:0000027	1.36871	0.264391	1.63407	0.0596039	-1.04544	0.599993	-1.43877	0.216944	-1.01593	0.590131	-0.805632	0.947738
FATTY ACID CATABOLIC PROCESS%GOBP%GO:0009062	1.36853	0.264359	0.704947	0.990306	-1.02646	0.625756	-1.40081	0.242568	-1.27072	0.34276	-1.17896	0.541216
REGULATION OF REACTIVE OXYGEN SPECIES BIOSYNTHETIC PROCESS%GOBP%GO:1903426	1.36783	0.264978	1.29584	0.344709	1.32905	0.353618	1.32616	0.374786	1.26609	0.420761	1.35191	0.347424
VESICLE COATING%GOBP%GO:0006901	1.36776	0.264762	0.837903	0.938103	0.560593	1	1.02619	0.713459	0.920793	0.760773	1.17514	0.521892
NEGATIVE REGULATION OF NF-KAPPAB IMPORT INTO NUCLEUS%GOBP%GO:0042347	1.36724	0.265148	1.03865	0.704505	1.22227	0.454529	1.15547	0.559301	1.16348	0.511761	1.32871	0.371049
REGULATION OF TP53 DEGRADATION%REACTOME%R-HSA-6804757.1	1.36696	0.26523	-0.840425	0.860107	-0.807348	0.896571	0.69923	0.986706	-0.903035	0.741713	0.674703	0.996706
ERBB SIGNALING PATHWAY%GOBP%GO:0038127	1.36637	0.265744	0.794192	0.957111	0.798248	0.895033	0.882323	0.858362	1.04019	0.645314	-1.15899	0.550929
REGULATION OF TP53 EXPRESSION AND DEGRADATION%REACTOME DATABASE ID RELEASE 59%6806003	1.3661	0.265797	-0.835363	0.863241	-0.80283	0.902558	0.755691	0.955463	-0.884428	0.764173	0.784357	0.95677
MULTIVESICULAR BODY ASSEMBLY%GOBP%GO:0036258	1.36603	0.265579	1.32881	0.300349	0.586225	0.998691	0.776274	0.940823	-0.89221	0.756286	0.661869	1
TRICARBOXYLIC ACID METABOLIC PROCESS%GOBP%GO:0072350	1.3654	0.266126	0.831054	0.938021	-1.42648	0.344202	-1.87642	0.0179209	-1.19245	0.408132	-1.60857	0.202137
ANTEROGRADE AXONAL TRANSPORT%GOBP%GO:0008089	1.36496	0.266449	1.50998	0.129011	-0.740466	0.950149	0.422904	1	0.773967	0.893947	0.952957	0.809254
TELOMERE MAINTENANCE VIA TELOMERASE%GOBP%GO:0007004	1.36479	0.266374	0.695884	0.989669	-1.30271	0.404433	-1.67738	0.0775443	-1.19258	0.408328	-1.56971	0.216912
LIGAND-DEPENDENT CASPASE ACTIVATION%REACTOME%R-HSA-140534.3	1.36356	0.267796	0.883578	0.897409	1.18779	0.486826	1.31573	0.385229	1.50083	0.237589	1.24187	0.458163
HOMOLOGY DIRECTED REPAIR%REACTOME DATABASE ID RELEASE 59%5693538	1.36323	0.267937	0.900576	0.885477	-1.06578	0.583914	-0.687071	0.987721	-1.36133	0.285311	-0.685139	0.998828
REGULATION OF MITOCHONDRION ORGANIZATION%GOBP%GO:0010821	1.36246	0.268656	1.6639	0.0488748	-1.0412	0.606644	-0.943501	0.77679	0.936553	0.748245	0.876496	0.883003
REGULATION OF TRANSLATION IN RESPONSE TO STRESS%GOBP%GO:0043555	1.36183	0.269194	1.38712	0.228737	0.90848	0.800153	0.973441	0.766071	1.20986	0.473464	1.53898	0.140852
SMALL MOLECULE BIOSYNTHETIC PROCESS%GOBP%GO:0044283	1.36074	0.270319	-1.33902	0.280596	1.27584	0.397426	-1.17873	0.45516	1.21872	0.464815	1.11505	0.597011
POSITIVE REGULATION OF CYSTEINE-TYPE ENDOPEPTIDASE ACTIVITY INVOLVED IN APOPTOTIC PROCESS%GOBP%GO:0043280	1.36048	0.270353	1.38642	0.229425	1.49414	0.252345	1.25582	0.448287	1.65453	0.151101	1.25717	0.440999
REGULATION OF INTRINSIC APOPTOTIC SIGNALING PATHWAY%GOBP%GO:2001242	1.36021	0.270411	1.47505	0.15286	0.763911	0.91993	-1.05287	0.624206	0.949519	0.733322	1.03118	0.707521
REGULATION OF VIRAL-INDUCED CYTOPLASMIC PATTERN RECOGNITION RECEPTOR SIGNALING PATHWAY%GOBP%GO:0039531	1.35972	0.270771	1.41526	0.204483	0.722527	0.947261	-0.800216	0.934932	0.812734	0.862809	0.780845	0.958319
EGFR DOWNREGULATION%REACTOME%R-HSA-182971.4	1.3582	0.272522	0.849573	0.930437	-1.04406	0.601289	-0.872462	0.866707	-0.876498	0.7731	-1.01728	0.700501
TP53 REGULATES METABOLIC GENES%REACTOME%R-HSA-5628897.4	1.35809	0.272358	1.71872	0.031457	-0.881107	0.810233	-0.852108	0.894973	0.767333	0.901361	0.790365	0.954718
RESPONSE TO EXTERNAL BIOTIC STIMULUS%GOBP%GO:0043207	1.35766	0.272618	1.16016	0.536549	1.4467	0.277958	1.19515	0.51419	1.51477	0.233624	1.17474	0.522471
CELLULAR RESPONSE TO CAMP%GOBP%GO:0071320	1.35619	0.27434	-1.03128	0.619891	-1.49452	0.311781	-1.23324	0.392523	-1.29318	0.328258	-1.23965	0.481696
REGULATION OF TUMOR NECROSIS FACTOR-MEDIATED SIGNALING PATHWAY%GOBP%GO:0010803	1.35587	0.274464	1.2396	0.426396	1.30845	0.369079	1.41951	0.30847	1.20764	0.474711	1.38593	0.310473
CYTOPLASMIC PATTERN RECOGNITION RECEPTOR SIGNALING PATHWAY%GOBP%GO:0002753	1.3553	0.274941	-1.03666	0.611377	0.627807	0.993754	0.879267	0.860769	0.871627	0.806225	-0.752166	0.977047
ENDOGENOUS TLR SIGNALING%PATHWAY INTERACTION DATABASE NCI-NATURE CURATED DATA%ENDOGENOUS TLR SIGNALING	1.35523	0.274734	1.11486	0.598384	0.957832	0.743032	-0.786923	0.944983	1.41923	0.279853	0.782345	0.958384
RESPONSE TO OTHER ORGANISM%GOBP%GO:0051707	1.35472	0.275128	1.16809	0.525926	1.4354	0.286613	1.18932	0.518524	1.50767	0.235812	1.19541	0.496895
POSITIVE REGULATION OF PROTEASOMAL UBIQUITIN-DEPENDENT PROTEIN CATABOLIC PROCESS%GOBP%GO:0032436	1.35408	0.27567	1.12315	0.584561	-1.56756	0.305488	-0.989833	0.71407	-1.44512	0.256024	0.882521	0.876631
POSITIVE REGULATION OF PHOSPHATASE ACTIVITY%GOBP%GO:0010922	1.35396	0.275524	-0.827645	0.870981	1.20502	0.468053	1.00876	0.732689	1.11676	0.56584	1.06538	0.660239
DOUBLE-STRAND BREAK REPAIR%GOBP%GO:0006302	1.35379	0.275445	0.867664	0.912021	-1.30765	0.406555	-1.17328	0.462395	-1.31909	0.314619	-1.08718	0.628021
CONVERSION FROM APC C:CDC20 TO APC C:CDH1 IN LATE ANAPHASE%REACTOME DATABASE ID RELEASE 59%176407	1.35298	0.276212	1.12819	0.57973	-0.794748	0.911003	-1.34691	0.285743	-0.843213	0.809651	-0.534822	1
GLYCOSYL COMPOUND BIOSYNTHETIC PROCESS%GOBP%GO:1901659	1.35235	0.276763	1.17921	0.511142	0.73079	0.943494	-0.898697	0.837919	0.661163	0.96289	0.607184	1
POSITIVE REGULATION OF ENDOPEPTIDASE ACTIVITY%GOBP%GO:0010950	1.35234	0.276465	1.40785	0.210919	1.52826	0.229305	1.37042	0.336441	1.67661	0.144064	1.3435	0.354701
POSITIVE REGULATION OF REACTIVE OXYGEN SPECIES BIOSYNTHETIC PROCESS%GOBP%GO:1903428	1.35178	0.276901	1.32671	0.302309	1.16094	0.513261	1.03352	0.701013	1.20117	0.481178	1.0945	0.618633
POSITIVE REGULATION OF GENE EXPRESSION, EPIGENETIC%GOBP%GO:0045815	1.35115	0.277461	0.837732	0.937976	-1.45335	0.327864	-1.0059	0.695363	-1.70281	0.171177	-1.14213	0.570597
HEME METABOLIC PROCESS%GOBP%GO:0042168	1.35107	0.277277	1.28689	0.357553	-1.42654	0.344979	-1.84178	0.0273594	-1.06913	0.526525	-1.53556	0.228999
RIBONUCLEOSIDE METABOLIC PROCESS%GOBP%GO:0009119	1.35097	0.277107	0.826281	0.94409	1.16769	0.505368	-0.940151	0.782717	1.03138	0.655744	0.806835	0.943519
REGULATION OF PLATELET-DERIVED GROWTH FACTOR RECEPTOR SIGNALING PATHWAY%GOBP%GO:0010640	1.35083	0.276976	1.14696	0.558396	1.43591	0.287738	1.12668	0.591079	1.44941	0.269049	1.1186	0.59093
COPII VESICLE COATING%GOBP%GO:0048208	1.34873	0.279632	0.800995	0.954483	0.564126	1	0.957869	0.781768	0.912263	0.768939	1.11837	0.591068
CARGO RECOGNITION FOR CLATHRIN-MEDIATED ENDOCYTOSIS%REACTOME%R-HSA-8856825.2	1.34787	0.280573	1.10512	0.606972	1.14948	0.528771	1.05666	0.673571	1.23099	0.452433	1.00149	0.743256
REGULATION OF NEUTROPHIL CHEMOTAXIS%GOBP%GO:0090022	1.34781	0.280364	1.34452	0.277317	0.783973	0.906744	-1.05481	0.622012	0.798546	0.876282	-1.23128	0.489774
POSITIVE REGULATION OF REACTIVE OXYGEN SPECIES METABOLIC PROCESS%GOBP%GO:2000379	1.34752	0.280476	1.50196	0.134103	1.11597	0.564539	0.890106	0.849327	0.951372	0.733027	0.813741	0.94055
SIGNALING BY RETINOIC ACID%REACTOME DATABASE ID RELEASE 59%5362517	1.34739	0.280322	1.47192	0.154982	1.45685	0.274422	1.78971	0.0649248	1.42765	0.277486	1.75434	0.0388556
PHOSPHORYLATION OF THE APC C%REACTOME%R-HSA-176412.2	1.34718	0.280299	1.06748	0.661626	-0.595394	1	-1.3022	0.32908	-0.799094	0.856226	-0.578248	1
FATTY ACID OXIDATION%GOBP%GO:0019395	1.34708	0.280147	0.753696	0.975515	-0.797687	0.906989	-1.03956	0.649818	-1.00276	0.602059	-0.821889	0.93217
RESPONSE TO EXTRACELLULAR STIMULUS%GOBP%GO:0009991	1.34654	0.280559	0.737066	0.979649	0.947446	0.756134	-0.9502	0.76659	1.31943	0.365178	-0.98019	0.747734
GUANOSINE-CONTAINING COMPOUND METABOLIC PROCESS%GOBP%GO:1901068	1.34642	0.280424	0.728186	0.9843	0.874959	0.830569	0.767151	0.949158	0.864881	0.810292	0.893315	0.866685
POSITIVE REGULATION OF VASCULATURE DEVELOPMENT%GOBP%GO:1904018	1.346	0.280722	0.973373	0.797046	1.46949	0.266542	1.26884	0.432628	1.48193	0.252546	1.40143	0.289308
POSITIVE REGULATION OF TELOMERASE RNA LOCALIZATION TO CAJAL BODY%GOBP%GO:1904874	1.34571	0.280835	1.03019	0.716959	-1.24303	0.432918	-1.72057	0.0625872	-1.29061	0.330621	-1.42237	0.287415
RESPONSE TO REACTIVE OXYGEN SPECIES%GOBP%GO:0000302	1.34549	0.280859	1.41039	0.208345	-1.21102	0.451983	-1.42179	0.223639	-1.05584	0.539171	-1.02809	0.688221
LYMPHOCYTE MEDIATED IMMUNITY%GOBP%GO:0002449	1.34434	0.282158	1.20648	0.476406	1.06869	0.624608	1.5077	0.232804	0.934794	0.747936	1.57988	0.109973
TRNA CHARGING%HUMANCYC%TRNA-CHARGING-PWY	1.34433	0.28187	1.0071	0.752419	-1.61702	0.293862	-1.97376	0.00528985	-1.39686	0.269341	-1.15093	0.560916
LISSENCEPHALY GENE (LIS1) IN NEURONAL MIGRATION AND DEVELOPMENT%PATHWAY INTERACTION DATABASE NCI-NATURE CURATED DATA%LISSENCEPHALY GENE (LIS1) IN NEURONAL MIGRATION AND DEVELOPMENT	1.34325	0.282979	1.45492	0.168615	-0.592026	1	1.07009	0.655171	0.871199	0.806065	1.09238	0.621751
STAT CASCADE%GOBP%GO:0097696	1.34295	0.283068	0.857144	0.922471	1.08462	0.606127	-1.05149	0.626991	1.12898	0.551145	-1.17906	0.54231
TRANSCRIPTION-COUPLED NUCLEOTIDE-EXCISION REPAIR%GOBP%GO:0006283	1.34281	0.282967	1.49257	0.140705	-1.43864	0.335244	-1.53624	0.143798	-1.40471	0.267691	-1.15976	0.550239
REGULATION OF I-KAPPAB KINASE/NF-KAPPAB SIGNALING%GOBP%GO:0043122	1.3428	0.282676	1.03483	0.709924	0.967537	0.731511	1.17581	0.531539	1.02726	0.65781	1.1041	0.606294
BIOCARTA_CDC42RAC_PATHWAY%MSIGDB_C2%BIOCARTA_CDC42RAC_PATHWAY	1.34254	0.282751	1.30166	0.336849	1.48644	0.255141	1.3266	0.374262	1.56116	0.205948	1.55827	0.12614
NICOTINAMIDE NUCLEOTIDE METABOLIC PROCESS%GOBP%GO:0046496	1.34162	0.283788	-0.89868	0.781529	1.36155	0.330297	-0.933512	0.792703	1.24895	0.435836	-0.938432	0.79742
SYNTHESIS AND INTERCONVERSION OF NUCLEOTIDE DI- AND TRIPHOSPHATES%REACTOME DATABASE ID RELEASE 59%499943	1.34111	0.28424	1.25903	0.396616	1.0694	0.624354	-1.67802	0.0778542	0.817594	0.859443	-0.974866	0.757206
POSITIVE REGULATION OF EXTRINSIC APOPTOTIC SIGNALING PATHWAY%GOBP%GO:2001238	1.34082	0.284385	1.125	0.582989	1.73977	0.111333	1.39876	0.315274	1.56721	0.202239	1.5645	0.120508
PYRIDINE NUCLEOTIDE METABOLIC PROCESS%GOBP%GO:0019362	1.34066	0.284317	-0.891937	0.7932	1.37367	0.327463	-0.927753	0.800084	1.26265	0.426034	-0.924889	0.819862
AXONEME ASSEMBLY%GOBP%GO:0035082	1.34019	0.284708	-0.610152	0.988523	-0.74359	0.949284	-1.36165	0.27177	-0.633594	0.974776	-1.17302	0.542249
CELLULAR AMINO ACID CATABOLIC PROCESS%GOBP%GO:0009063	1.33969	0.285112	1.16439	0.531671	1.24483	0.425393	-0.990311	0.714787	1.0093	0.67366	0.879927	0.879276
INTRAFLAGELLAR TRANSPORT%REACTOME%R-HSA-5620924.3	1.33936	0.285259	-1.18156	0.428493	-0.998474	0.655912	-1.44995	0.207618	0.768489	0.900027	-1.57438	0.216562
GLUCONEOGENESIS I%HUMANCYC%GLUCONEO-PWY	1.33914	0.28529	0.903735	0.8853	0.826819	0.872257	-1.161	0.475122	0.910907	0.770077	-0.974536	0.755005
ACUTE INFLAMMATORY RESPONSE%GOBP%GO:0002526	1.33869	0.28566	1.18612	0.500696	1.08478	0.606124	-1.00003	0.706021	1.10739	0.577285	0.8068	0.943169
PROTEIN TARGETING TO MITOCHONDRION%GOBP%GO:0006626	1.33815	0.286109	1.6024	0.0751302	-1.38851	0.363694	-1.79317	0.0436507	-1.43072	0.26165	-1.26489	0.454701
TNF SIGNALING%REACTOME DATABASE ID RELEASE 59%75893	1.33671	0.287909	0.759182	0.975214	1.17226	0.499223	1.13319	0.584396	1.11055	0.573832	1.01224	0.732012
RESPONSE TO PURINE-CONTAINING COMPOUND%GOBP%GO:0014074	1.33497	0.290164	-0.899965	0.779294	-1.23389	0.434939	-1.17134	0.462422	-1.14515	0.44417	-1.10502	0.604772
CELLULAR MODIFIED AMINO ACID METABOLIC PROCESS%GOBP%GO:0006575	1.33482	0.290061	1.18423	0.504065	0.835324	0.866088	-1.46083	0.19891	1.09899	0.587747	-1.21939	0.504398
POSITIVE REGULATION OF MITOCHONDRION ORGANIZATION%GOBP%GO:0010822	1.33474	0.289884	1.69415	0.0385376	-0.947662	0.720443	-0.961643	0.747815	0.95839	0.725782	0.785009	0.956923
RIBOSOMAL SMALL SUBUNIT BIOGENESIS%GOBP%GO:0042274	1.33224	0.293173	1.84361	0.0102094	-1.58354	0.30346	-1.81029	0.0362198	-1.61259	0.192186	-1.23526	0.486301
FOLIC ACID-CONTAINING COMPOUND METABOLIC PROCESS%GOBP%GO:0006760	1.33173	0.293619	-1.01404	0.640757	-0.775188	0.929201	-1.00377	0.698417	0.865884	0.810019	-0.924943	0.820209
POSITIVE REGULATION OF INFLAMMATORY RESPONSE%GOBP%GO:0050729	1.33136	0.293866	1.28381	0.362647	1.86597	0.057839	1.55961	0.182561	1.77286	0.120397	1.65314	0.0715688
FATTY ACID BETA-OXIDATION%GOBP%GO:0006635	1.3305	0.294832	0.889253	0.892196	-0.997704	0.656761	-1.16782	0.466821	-1.16904	0.424142	-0.929378	0.810265
REGULATION OF TELOMERASE RNA LOCALIZATION TO CAJAL BODY%GOBP%GO:1904872	1.32985	0.29545	1.05027	0.684545	-1.24559	0.431849	-1.71032	0.0677768	-1.28149	0.336042	-1.38258	0.33098
HORMONE BIOSYNTHETIC PROCESS%GOBP%GO:0042446	1.32883	0.296636	1.17571	0.514946	1.0142	0.678944	0.852391	0.884511	0.907826	0.772778	1.25214	0.447528
POSITIVE REGULATION OF PEPTIDASE ACTIVITY%GOBP%GO:0010952	1.32791	0.297697	1.43562	0.18398	1.49337	0.252634	1.32094	0.379256	1.61203	0.179215	1.32506	0.375628
LIPID OXIDATION%GOBP%GO:0034440	1.32783	0.297494	0.758516	0.975347	-0.873924	0.818833	-1.03929	0.649532	-1.08971	0.501429	-0.813799	0.940311
AXONEMAL DYNEIN COMPLEX ASSEMBLY%GOBP%GO:0070286	1.32709	0.298293	-0.721325	0.946508	-0.534938	1	-1.08065	0.582883	-0.651697	0.972312	-0.903067	0.850054
ENDOPLASMIC RETICULUM ORGANIZATION%GOBP%GO:0007029	1.32407	0.302517	1.00991	0.749302	0.878175	0.828257	1.3552	0.35562	1.08077	0.609332	1.52917	0.146824
DEFENSE RESPONSE TO GRAM-POSITIVE BACTERIUM%GOBP%GO:0050830	1.3228	0.304061	1.47433	0.152923	-0.914402	0.76226	0.683943	0.989964	-0.637914	0.974547	0.849221	0.905793
DNA DOUBLE-STRAND BREAK REPAIR%REACTOME DATABASE ID RELEASE 59%5693532	1.32004	0.307913	0.796999	0.956668	-1.06417	0.585633	-0.673075	0.990657	-1.33729	0.30167	-0.778112	0.962759
REGULATION OF EPIDERMAL GROWTH FACTOR RECEPTOR SIGNALING PATHWAY%GOBP%GO:0042058	1.31871	0.309545	0.836824	0.93797	-0.729856	0.958638	0.982025	0.758524	0.646581	0.969513	0.922971	0.839323
PROTEIN ADP-RIBOSYLATION%GOBP%GO:0006471	1.31727	0.311403	-0.847257	0.8533	-0.553947	1	-1.29275	0.338488	0.55735	0.993483	-1.02181	0.695825
POSITIVE REGULATION OF PROTEASOMAL PROTEIN CATABOLIC PROCESS%GOBP%GO:1901800	1.31567	0.313498	0.985417	0.783394	-1.49972	0.309158	-0.938316	0.78668	-1.3376	0.302629	0.842524	0.915482
LYMPHOCYTE HOMEOSTASIS%GOBP%GO:0002260	1.31489	0.314358	1.28822	0.355232	1.6062	0.186082	1.42588	0.306441	1.78854	0.107441	1.32914	0.371232
PID_TOLL_ENDOGENOUS_PATHWAY%MSIGDB_C2%PID_TOLL_ENDOGENOUS_PATHWAY	1.31469	0.314338	1.112	0.601819	0.958329	0.742297	-0.805423	0.934272	1.41664	0.280375	0.77933	0.959099
RESPONSE TO BIOTIC STIMULUS%GOBP%GO:0009607	1.31452	0.31425	1.1526	0.546589	1.39097	0.318427	1.18307	0.525954	1.50978	0.233933	1.20091	0.49078
TRAIL SIGNALING PATHWAY%PATHWAY INTERACTION DATABASE NCI-NATURE CURATED DATA%TRAIL SIGNALING PATHWAY	1.31436	0.314176	1.13472	0.57365	1.01557	0.678002	1.52358	0.214339	1.09355	0.593738	1.41123	0.279927
RNA-DEPENDENT DNA BIOSYNTHETIC PROCESS%GOBP%GO:0006278	1.31407	0.314293	0.75148	0.976531	-1.32296	0.399765	-1.69139	0.0721032	-1.20303	0.404874	-1.54144	0.226938
GOLGI-TO-ER RETROGRADE TRANSPORT%REACTOME DATABASE ID RELEASE 59%8856688	1.31344	0.31486	-0.95483	0.71403	0.554647	1	0.982096	0.759184	0.866294	0.809887	1.19109	0.501875
CYTOSKELETON-DEPENDENT INTRACELLULAR TRANSPORT%GOBP%GO:0030705	1.31289	0.315397	1.22431	0.449537	0.608638	0.99577	0.803595	0.921303	1.10058	0.584997	0.895676	0.865686
NEGATIVE REGULATION OF CELL DEATH%GOBP%GO:0060548	1.31259	0.315526	1.13612	0.57235	1.16175	0.512148	1.04198	0.691734	1.21394	0.468288	1.12736	0.581682
REGULATION OF TP53 ACTIVITY THROUGH METHYLATION%REACTOME%R-HSA-6804760.1	1.31149	0.316882	1.19521	0.489276	-1.4521	0.32709	-1.48375	0.181308	-0.932868	0.700452	-1.34836	0.371043
HIV TRANSCRIPTION INITIATION%REACTOME DATABASE ID RELEASE 59%167161	1.31141	0.316685	1.33784	0.286883	-1.32489	0.399175	-1.73196	0.0593482	-1.41207	0.269372	-0.96252	0.771676
EPIGENETIC REGULATION OF GENE EXPRESSION%REACTOME DATABASE ID RELEASE 59%212165	1.31021	0.318201	1.10366	0.608993	-1.36387	0.375329	-0.873934	0.866364	-1.66717	0.179054	-0.874503	0.890691
NATURAL KILLER CELL ACTIVATION%GOBP%GO:0030101	1.31019	0.317899	1.44365	0.178123	1.4886	0.254412	1.68	0.103714	1.60326	0.181781	1.79678	0.0250683
POSITIVE REGULATION OF CYSTEINE-TYPE ENDOPEPTIDASE ACTIVITY%GOBP%GO:2001056	1.31001	0.317874	1.34887	0.271141	1.55287	0.215082	1.39902	0.316082	1.70274	0.137109	1.38094	0.314267
RNA POLYMERASE II TRANSCRIPTION INITIATION%REACTOME DATABASE ID RELEASE 59%75953	1.30996	0.317622	1.34059	0.283235	-1.3025	0.404103	-1.66096	0.0830018	-1.42591	0.262987	-0.959073	0.774867
C-TERMINAL PROTEIN LIPIDATION%GOBP%GO:0006501	1.30995	0.317309	0.842543	0.931947	1.94397	0.0538091	1.73167	0.0782865	1.92461	0.066719	1.65858	0.0700174
NEGATIVE REGULATION OF PROGRAMMED CELL DEATH%GOBP%GO:0043069	1.30977	0.317269	1.09428	0.622461	1.15136	0.525853	1.07842	0.652361	1.1953	0.483736	1.11189	0.598716
POSITIVE REGULATION OF APOPTOTIC PROCESS%GOBP%GO:0043065	1.30931	0.317653	1.37641	0.239521	1.30936	0.369531	1.30979	0.388576	1.39766	0.292161	1.31113	0.391116
POSITIVE REGULATION OF I-KAPPAB KINASE/NF-KAPPAB SIGNALING%GOBP%GO:0043123	1.30911	0.317641	0.970032	0.801255	0.869394	0.834129	1.14805	0.569645	0.958206	0.725864	1.09432	0.618212
REGULATION OF TYPE I INTERFERON PRODUCTION%GOBP%GO:0032479	1.30879	0.317847	1.4048	0.213331	0.723389	0.94692	1.0347	0.699104	0.913371	0.768263	1.13034	0.581465
ALPHA-AMINO ACID CATABOLIC PROCESS%GOBP%GO:1901606	1.30846	0.318009	1.39812	0.217695	1.36267	0.329619	-0.879664	0.861754	1.16208	0.512837	0.981202	0.770364
CELLULAR ALDEHYDE METABOLIC PROCESS%GOBP%GO:0006081	1.30483	0.323248	0.96736	0.805184	-1.04582	0.60011	-1.49767	0.17142	-1.01311	0.594299	-0.962774	0.771419
PYRUVATE METABOLIC PROCESS%GOBP%GO:0006090	1.30474	0.323057	0.93048	0.858269	1.30461	0.372673	-1.21208	0.417352	1.20379	0.479795	-1.19873	0.522228
POSITIVE REGULATION OF PROTEIN OLIGOMERIZATION%GOBP%GO:0032461	1.3035	0.324645	1.28295	0.363238	1.37826	0.323643	1.19618	0.512381	1.37382	0.313138	1.1562	0.548531
PHASE 1 - FUNCTIONALIZATION OF COMPOUNDS%REACTOME DATABASE ID RELEASE 59%211945	1.30349	0.324319	1.3022	0.336585	-1.44817	0.326708	1.0731	0.652447	-1.31796	0.31542	1.11189	0.599159
NEGATIVE REGULATION OF APOPTOTIC PROCESS%GOBP%GO:0043066	1.30347	0.324036	1.08845	0.628228	1.0977	0.588319	1.05217	0.680008	1.14328	0.533158	1.07979	0.640509
POSITIVE REGULATION OF CYTOKINE BIOSYNTHETIC PROCESS%GOBP%GO:0042108	1.30283	0.324741	1.38575	0.229519	1.06058	0.632646	1.1596	0.555258	1.45806	0.266353	1.24845	0.451142
HALLMARK_HYPOXIA%MSIGDB_C2%HALLMARK_HYPOXIA	1.30226	0.325318	0.820523	0.947567	1.44682	0.278219	1.07696	0.652399	1.5174	0.23387	0.963191	0.794748
POSITIVE REGULATION OF TYROSINE PHOSPHORYLATION OF STAT3 PROTEIN%GOBP%GO:0042517	1.30226	0.324992	0.875876	0.901995	1.07953	0.612918	-1.1188	0.526136	1.0667	0.615541	-1.26112	0.459835
VIRAL GENOME REPLICATION%GOBP%GO:0019079	1.30204	0.325001	1.33543	0.290295	-0.873148	0.820019	0.752692	0.956453	-0.932558	0.700297	1.12559	0.583788
RESPONSE TO BACTERIUM%GOBP%GO:0009617	1.30151	0.325489	1.19071	0.496204	1.52255	0.231254	1.19813	0.510939	1.48354	0.25297	1.19842	0.491943
I-KAPPAB KINASE/NF-KAPPAB SIGNALING%GOBP%GO:0007249	1.30057	0.326682	0.877301	0.90167	0.708073	0.954283	0.671685	0.992985	0.898024	0.780416	0.739291	0.976839
NUCLEOSIDE BIOSYNTHETIC PROCESS%GOBP%GO:0009163	1.29943	0.328109	1.27524	0.373651	0.769015	0.91781	-0.912519	0.819938	0.681902	0.951901	0.6087	1
NUCLEOTIDE-EXCISION REPAIR, DNA GAP FILLING%GOBP%GO:0006297	1.29926	0.328072	1.43957	0.180541	-1.15699	0.491097	-0.799262	0.934987	-1.25969	0.351933	-0.866869	0.899251
PTERIDINE-CONTAINING COMPOUND METABOLIC PROCESS%GOBP%GO:0042558	1.29894	0.328265	-0.920594	0.759139	-0.774429	0.928824	-0.960872	0.749551	0.938256	0.746651	0.782853	0.957967
REGULATION OF ION HOMEOSTASIS%GOBP%GO:2000021	1.29884	0.328098	1.48913	0.143355	1.67999	0.146612	1.45329	0.286049	1.76912	0.11644	1.35593	0.344106
RNA POLYMERASE II HIV PROMOTER ESCAPE%REACTOME%R-HSA-167162.2	1.29847	0.328369	1.32281	0.306729	-1.25961	0.423265	-1.73949	0.0569068	-1.41883	0.26661	-0.967518	0.765918
POST-CHAPERONIN TUBULIN FOLDING PATHWAY%REACTOME%R-HSA-389977.1	1.29802	0.328711	1.39701	0.218669	-1.17465	0.48015	-1.66886	0.079921	-1.10097	0.487596	-1.39761	0.312315
CARBOHYDRATE DERIVATIVE BIOSYNTHETIC PROCESS%GOBP%GO:1901137	1.29787	0.328619	1.10641	0.606324	1.17593	0.496507	1.13028	0.588369	1.24274	0.44015	1.19368	0.498511
VIRAL BUDDING VIA HOST ESCRT COMPLEX%GOBP%GO:0039702	1.29698	0.329738	1.46595	0.159815	0.600916	0.996608	0.65529	0.997884	0.713238	0.935108	0.561095	1
INTRA-GOLGI AND RETROGRADE GOLGI-TO-ER TRAFFIC%REACTOME DATABASE ID RELEASE 59%6811442	1.29583	0.331262	-0.900221	0.77914	-0.706793	0.973714	0.820214	0.909803	0.877334	0.800371	0.984778	0.768248
CHEMOKINE RECEPTORS BIND CHEMOKINES%REACTOME DATABASE ID RELEASE 59%380108	1.29554	0.331412	1.25289	0.406298	0.797698	0.894874	-0.839493	0.904847	0.900166	0.778066	-0.856929	0.908466
IL12 SIGNALING MEDIATED BY STAT4%PATHWAY INTERACTION DATABASE NCI-NATURE CURATED DATA%IL12 SIGNALING MEDIATED BY STAT4	1.29414	0.333293	1.34742	0.273106	1.51165	0.239397	1.75706	0.0678689	1.53859	0.219645	1.67624	0.062141
CARBOHYDRATE BIOSYNTHETIC PROCESS%GOBP%GO:0016051	1.29357	0.333881	1.29278	0.348414	0.68216	0.968285	-0.782191	0.950634	0.744374	0.914906	-0.768457	0.967106
RESPONSE TO ORGANOPHOSPHORUS%GOBP%GO:0046683	1.2928	0.334776	-0.900322	0.779735	-1.30288	0.406088	-1.00909	0.690356	-1.17017	0.424049	-0.952152	0.787947
NEGATIVE REGULATION OF MAPK PATHWAY%REACTOME%R-HSA-5675221.1	1.29273	0.334536	1.03499	0.710435	1.133	0.545364	0.781241	0.936912	1.2142	0.468066	0.59602	1
JAK-STAT CASCADE%GOBP%GO:0007259	1.29166	0.335917	0.856208	0.923073	1.10185	0.582572	-1.05624	0.621299	1.14062	0.536167	-1.18633	0.537165
REGULATION OF APOPTOTIC SIGNALING PATHWAY%GOBP%GO:2001233	1.2916	0.335674	1.47812	0.150765	1.13914	0.537211	1.21774	0.482314	1.33608	0.347548	1.33414	0.366381
PORPHYRIN-CONTAINING COMPOUND METABOLIC PROCESS%GOBP%GO:0006778	1.29119	0.335986	1.23592	0.433027	-1.46734	0.323982	-1.90955	0.0124437	-1.09478	0.494188	-1.66381	0.175588
RNA POLYMERASE II TRANSCRIPTION PRE-INITIATION AND PROMOTER OPENING%REACTOME%R-HSA-73779.2	1.29104	0.335904	1.32291	0.306931	-1.33051	0.397876	-1.68303	0.0758634	-1.40929	0.26729	-0.946565	0.792146
BRANCHED-CHAIN AMINO ACID CATABOLISM%REACTOME%R-HSA-70895.2	1.291	0.335632	-1.33051	0.288162	-1.06856	0.581155	-1.80718	0.0367802	-1.331	0.30709	-1.67349	0.176912
VESICLE TARGETING, TO, FROM OR WITHIN GOLGI%GOBP%GO:0048199	1.29055	0.335958	0.810913	0.94943	0.56077	1	1.01837	0.720257	0.916445	0.765475	1.15802	0.546459
REGULATION OF LEUKOCYTE CHEMOTAXIS%GOBP%GO:0002688	1.2905	0.335723	1.52751	0.1172	1.18656	0.488094	0.900135	0.836193	1.01401	0.670607	0.872456	0.884336
POSITIVE REGULATION OF CELL DEATH%GOBP%GO:0010942	1.29021	0.335846	1.38321	0.231432	1.25595	0.41656	1.2604	0.444136	1.32765	0.356209	1.25333	0.445525
ACTIVATED NOTCH1 TRANSMITS SIGNAL TO THE NUCLEUS%REACTOME DATABASE ID RELEASE 59%2122948	1.2901	0.335668	0.914886	0.878631	-0.655758	0.992758	0.963315	0.776	0.950409	0.732712	0.739208	0.976531
PROTEIN LOCALIZATION TO MEMBRANE%GOBP%GO:0072657	1.28937	0.336579	1.64248	0.0566515	1.06613	0.626621	0.967287	0.772818	1.05092	0.633169	1.08185	0.637978
POSITIVE REGULATION OF PROGRAMMED CELL DEATH%GOBP%GO:0043068	1.28914	0.336636	1.36568	0.25172	1.30615	0.371511	1.33447	0.364741	1.39957	0.292861	1.32139	0.378163
REGULATION OF PHOSPHOPROTEIN PHOSPHATASE ACTIVITY%GOBP%GO:0043666	1.28829	0.337674	-0.621103	0.98892	-0.89711	0.789756	0.794985	0.927358	0.79933	0.876349	0.931641	0.827981
POSITIVE REGULATION OF NF-KAPPAB IMPORT INTO NUCLEUS%GOBP%GO:0042346	1.28804	0.337741	-0.747858	0.930166	1.22492	0.453542	0.791463	0.928598	1.29414	0.391349	0.998438	0.74895
POSITIVE REGULATION OF DEFENSE RESPONSE TO VIRUS BY HOST%GOBP%GO:0002230	1.28693	0.33917	-0.923881	0.753465	1.51945	0.232467	1.28224	0.417695	1.57328	0.20143	1.08321	0.634652
RESPONSE TO DRUG%GOBP%GO:0042493	1.28413	0.34339	-1.02302	0.629301	1.03751	0.655519	-0.979028	0.728067	1.02559	0.658923	-1.11563	0.590663
COPI-INDEPENDENT GOLGI-TO-ER RETROGRADE TRAFFIC%REACTOME%R-HSA-6811436.1	1.28386	0.343454	1.14729	0.558019	-1.32089	0.400786	-1.19839	0.432544	-1.11494	0.473508	-1.17682	0.541717
REGULATION OF HSF1-MEDIATED HEAT SHOCK RESPONSE%REACTOME%R-HSA-3371453.1	1.28379	0.343223	0.843	0.932855	-0.649626	0.995298	-1.13037	0.509375	0.713877	0.935422	-0.788446	0.959225
TIGHT JUNCTION INTERACTIONS%REACTOME DATABASE ID RELEASE 59%420029	1.28117	0.347191	-1.09873	0.521601	1.37398	0.327302	0.689247	0.988779	1.21847	0.464579	0.808574	0.941537
REGULATION OF ALPHA-BETA T CELL DIFFERENTIATION%GOBP%GO:0046637	1.28052	0.34795	1.10847	0.605101	1.3188	0.361714	1.63762	0.128293	1.24583	0.437194	1.54358	0.137906
REGULATION OF DOUBLE-STRAND BREAK REPAIR VIA HOMOLOGOUS RECOMBINATION%GOBP%GO:0010569	1.27945	0.34941	0.754739	0.976149	-0.943291	0.723544	-1.23363	0.392172	-0.861097	0.787715	-1.28779	0.42987
DEATH RECEPTOR SIGNALLING%REACTOME%R-HSA-73887.2	1.27913	0.349616	0.671486	0.992091	1.24236	0.428906	1.29042	0.410301	1.2377	0.444783	1.11289	0.599233
ACTIVATION OF CYSTEINE-TYPE ENDOPEPTIDASE ACTIVITY INVOLVED IN APOPTOTIC PROCESS%GOBP%GO:0006919	1.27874	0.349917	1.0927	0.622979	1.4733	0.264875	1.22697	0.471406	1.64698	0.155812	1.2293	0.46808
REGULATION OF NEUTROPHIL MIGRATION%GOBP%GO:1902622	1.27855	0.349891	1.23306	0.435796	0.790738	0.901067	-1.06582	0.606508	0.762264	0.902292	-1.24253	0.481689
POSITIVE REGULATION OF TYROSINE PHOSPHORYLATION OF STAT PROTEIN%GOBP%GO:0042531	1.27803	0.350424	1.10303	0.609724	-1.15599	0.491043	-1.11439	0.533912	-1.04177	0.551645	-1.24345	0.481542
TRNA METABOLIC PROCESS%GOBP%GO:0006399	1.27777	0.350521	1.38876	0.226961	-1.79281	0.277948	-2.12236	0.000596	-1.59133	0.195884	-1.39181	0.318496
DOUBLE-STRAND BREAK REPAIR VIA HOMOLOGOUS RECOMBINATION%GOBP%GO:0000724	1.27515	0.354585	0.959892	0.819397	-1.11428	0.535913	-0.833058	0.909253	-1.03634	0.557584	-0.645774	1
RNA POLYMERASE II PROMOTER ESCAPE%REACTOME DATABASE ID RELEASE 59%73776	1.27514	0.354259	1.32644	0.302404	-1.28983	0.411431	-1.6825	0.0759372	-1.44994	0.257205	-0.952645	0.787516
REGULATION OF LEUKOCYTE PROLIFERATION%GOBP%GO:0070663	1.27495	0.354224	1.1584	0.538734	1.04336	0.651438	1.35309	0.3546	1.08534	0.604649	1.29017	0.406959
REGULATION OF T-HELPER CELL DIFFERENTIATION%GOBP%GO:0045622	1.27486	0.354015	1.40431	0.213143	1.27435	0.397525	1.72191	0.0849547	1.25461	0.434071	1.56353	0.120884
REGULATION OF LYMPHOCYTE PROLIFERATION%GOBP%GO:0050670	1.27419	0.354771	1.10962	0.60485	1.03805	0.654636	1.33602	0.365534	1.07281	0.609892	1.25833	0.439187
BRANCHED-CHAIN AMINO ACID CATABOLIC PROCESS%GOBP%GO:0009083	1.27405	0.354674	-0.97456	0.691579	-1.06786	0.581668	-1.74569	0.0561155	-1.34705	0.294035	-1.58339	0.210116
PROTEIN K63-LINKED DEUBIQUITINATION%GOBP%GO:0070536	1.27405	0.354337	1.0234	0.728889	-1.47473	0.32113	0.625364	1	-1.1548	0.43431	0.793398	0.954045
SULFUR COMPOUND CATABOLIC PROCESS%GOBP%GO:0044273	1.27376	0.354434	1.24683	0.415903	1.30685	0.370833	1.27588	0.423807	1.46692	0.259625	1.46402	0.218616
RETROGRADE VESICLE-MEDIATED TRANSPORT, GOLGI TO ER%GOBP%GO:0006890	1.27374	0.354139	-1.0856	0.541331	0.692115	0.963613	1.07843	0.652798	1.04604	0.637222	1.25457	0.443344
C-TERMINAL PROTEIN AMINO ACID MODIFICATION%GOBP%GO:0018410	1.2737	0.353857	0.895036	0.88978	1.93448	0.0442412	1.74468	0.0772359	1.88676	0.110644	1.63283	0.0811855
POSITIVE REGULATION OF T CELL DIFFERENTIATION%GOBP%GO:0045582	1.27115	0.357714	0.8948	0.889853	1.40846	0.300045	1.83495	0.052426	1.45178	0.269576	1.8474	0.0151091
GTP METABOLIC PROCESS%GOBP%GO:0046039	1.27051	0.358448	0.733782	0.980974	0.856394	0.846197	0.864268	0.87195	0.927138	0.756192	0.962048	0.794668
MATURATION OF LSU-RRNA%GOBP%GO:0000470	1.27046	0.358172	1.6326	0.0601163	-1.39988	0.358709	-1.62855	0.0982511	-1.38947	0.269826	-1.04373	0.673781
RESPONSE TO VIRUS%GOBP%GO:0009615	1.26986	0.358816	1.1006	0.613358	1.16038	0.513447	1.17531	0.531502	1.37187	0.313554	1.23778	0.462645
SULFUR COMPOUND BIOSYNTHETIC PROCESS%GOBP%GO:0044272	1.2697	0.358724	0.990096	0.776559	1.148	0.529217	0.943118	0.797565	1.22396	0.457412	1.0968	0.616411
REGULATION OF NF-KAPPAB IMPORT INTO NUCLEUS%GOBP%GO:0042345	1.26942	0.358867	0.722711	0.985561	1.37911	0.323751	1.08498	0.644679	1.34048	0.344754	1.20788	0.483235
HALLMARK_TNFA_SIGNALING_VIA_NFKB%MSIGDB_C2%HALLMARK_TNFA_SIGNALING_VIA_NFKB	1.26806	0.360867	1.40455	0.213388	1.52309	0.231521	1.28135	0.419464	1.44054	0.275227	1.23082	0.467952
AP-1 TRANSCRIPTION FACTOR NETWORK%PATHWAY INTERACTION DATABASE NCI-NATURE CURATED DATA%AP-1 TRANSCRIPTION FACTOR NETWORK	1.26774	0.361098	0.867407	0.911627	1.19694	0.475622	0.972978	0.766836	0.936759	0.748155	0.906778	0.852523
RANKL%NETPATH%RANKL	1.26712	0.361779	1.26445	0.388713	-1.02028	0.634014	1.19689	0.511391	-1.04172	0.551359	1.0965	0.616791
TETRAPYRROLE METABOLIC PROCESS%GOBP%GO:0033013	1.2664	0.362641	1.10433	0.608109	-1.09482	0.553198	-1.70064	0.0699561	-1.05718	0.538356	-1.52734	0.232871
REGULATION OF CD4-POSITIVE, ALPHA-BETA T CELL DIFFERENTIATION%GOBP%GO:0043370	1.26627	0.36254	1.37052	0.245561	1.28199	0.389687	1.71405	0.0863919	1.27929	0.404813	1.58453	0.107865
REGULATION OF PROTEIN OLIGOMERIZATION%GOBP%GO:0032459	1.26513	0.364156	1.14237	0.565392	1.32932	0.353497	1.16503	0.54632	1.33268	0.351926	1.09618	0.616753
NUCLEOTIDE-SUGAR BIOSYNTHETIC PROCESS%GOBP%GO:0009226	1.26487	0.364258	1.61778	0.0672082	0.849359	0.853836	1.3258	0.374481	0.905365	0.774133	1.53354	0.144839
POSITIVE REGULATION OF LEUKOCYTE MIGRATION%GOBP%GO:0002687	1.26432	0.364804	1.45599	0.168148	1.35284	0.336104	0.869718	0.870233	1.19322	0.485511	0.947339	0.814688
PID_IL12_STAT4_PATHWAY%MSIGDB_C2%PID_IL12_STAT4_PATHWAY	1.26426	0.364567	1.29318	0.347985	1.5312	0.226605	1.69945	0.087484	1.52867	0.228344	1.70492	0.051688
VESICLE TARGETING%GOBP%GO:0006903	1.26385	0.364895	0.765334	0.970651	0.623862	0.99392	1.04269	0.691567	0.918291	0.762996	1.17201	0.525446
REGULATION OF PROTEIN INSERTION INTO MITOCHONDRIAL MEMBRANE INVOLVED IN APOPTOTIC SIGNALING PATHWAY%GOBP%GO:1900739	1.26382	0.364602	1.26413	0.388589	1.05044	0.644052	1.0068	0.735944	1.34881	0.334756	1.00687	0.737878
FORMATION OF TUBULIN FOLDING INTERMEDIATES BY CCT TRIC%REACTOME%R-HSA-389960.1	1.26141	0.36847	1.13006	0.577681	-1.0404	0.607976	-1.57732	0.11915	-0.994802	0.611657	-1.4808	0.259217
POSITIVE REGULATION OF PROTEIN INSERTION INTO MITOCHONDRIAL MEMBRANE INVOLVED IN APOPTOTIC SIGNALING PATHWAY%GOBP%GO:1900740	1.26119	0.36849	1.2496	0.411459	1.02193	0.670059	1.02563	0.714133	1.33257	0.351314	1.01131	0.731881
TGF-BETA RECEPTOR SIGNALING IN EMT (EPITHELIAL TO MESENCHYMAL TRANSITION)%REACTOME%R-HSA-2173791.1	1.26053	0.369272	1.20981	0.470565	-1.10397	0.544027	1.4861	0.256968	-1.16862	0.423709	1.37099	0.33124
UPTAKE AND ACTIONS OF BACTERIAL TOXINS%REACTOME DATABASE ID RELEASE 59%5339562	1.26	0.369849	1.0455	0.691556	1.03962	0.653565	1.12866	0.5879	0.827773	0.850635	1.00825	0.738123
RNA POLYMERASE II TRANSCRIPTION INITIATION AND PROMOTER CLEARANCE%REACTOME%R-HSA-76042.2	1.25976	0.369937	1.33571	0.290154	-1.31261	0.405244	-1.69248	0.0718093	-1.4211	0.26613	-0.956126	0.779847
INTRINSIC APOPTOTIC SIGNALING PATHWAY IN RESPONSE TO ENDOPLASMIC RETICULUM STRESS%GOBP%GO:0070059	1.25902	0.370867	1.60797	0.0721041	0.823469	0.871332	1.18699	0.520997	1.09755	0.590045	1.52981	0.146395
RESPONSE TO MOLECULE OF BACTERIAL ORIGIN%GOBP%GO:0002237	1.25839	0.371559	1.16394	0.531898	1.63931	0.161491	1.26877	0.432244	1.55997	0.205955	1.23799	0.4631
REGULATION OF ALPHA-BETA T CELL ACTIVATION%GOBP%GO:0046634	1.25836	0.371276	1.18111	0.508182	1.42086	0.294473	1.84915	0.0442139	1.373	0.313406	1.74005	0.0431149
GOLGI ORGANIZATION%GOBP%GO:0007030	1.25816	0.371255	0.757126	0.975257	0.760423	0.922099	1.01414	0.724564	1.08363	0.605816	1.23566	0.464582
TERMINATION OF TRANSLESION DNA SYNTHESIS%REACTOME DATABASE ID RELEASE 59%5656169	1.25752	0.372028	1.32045	0.309274	-1.00066	0.655548	-1.01634	0.680656	-0.801124	0.853927	-1.0641	0.652569
GLUCOSE METABOLISM%REACTOME%R-HSA-70326.7	1.25746	0.371803	0.664519	0.993568	1.02897	0.664666	-0.843801	0.902496	1.08067	0.609218	-0.881949	0.879542
RECOGNITION OF DNA DAMAGE BY PCNA-CONTAINING REPLICATION COMPLEX%REACTOME%R-HSA-110314.1	1.25726	0.371791	1.22327	0.45019	-1.03936	0.607874	-1.30448	0.326017	-1.10591	0.4814	-0.910308	0.842374
DNA REPAIR%REACTOME%R-HSA-73894.2	1.25724	0.371478	1.17154	0.521816	-1.41706	0.34625	-1.10836	0.543033	-1.52456	0.223707	-0.860986	0.904302
REGULATION OF GRANULOCYTE CHEMOTAXIS%GOBP%GO:0071622	1.25534	0.374397	1.23384	0.435695	0.807872	0.88635	-1.20349	0.425647	0.646915	0.969634	-1.19277	0.530337
RESPONSE TO CAMP%GOBP%GO:0051591	1.25507	0.3745	-0.737079	0.936647	-1.52971	0.301862	-1.21284	0.416732	-1.29453	0.327893	-1.17666	0.541429
ENDOPLASMIC RETICULUM CALCIUM ION HOMEOSTASIS%GOBP%GO:0032469	1.25386	0.3762	1.71615	0.0320552	1.29399	0.381091	1.37678	0.332016	1.23	0.45352	1.25607	0.441165
ATP BIOSYNTHETIC PROCESS%GOBP%GO:0006754	1.2537	0.376126	1.75074	0.0243018	-1.45078	0.327674	-1.173	0.461547	-1.36687	0.283449	-0.491525	1
PROTEIN K48-LINKED UBIQUITINATION%GOBP%GO:0070936	1.25247	0.377914	0.990109	0.777006	0.776053	0.913674	0.857742	0.879177	0.897108	0.781268	1.13756	0.571587
GPI ANCHOR METABOLIC PROCESS%GOBP%GO:0006505	1.25157	0.379164	1.10894	0.605224	-0.784905	0.919958	0.451461	1	-0.519017	0.996892	-0.575205	1
HALLMARK_INFLAMMATORY_RESPONSE%MSIGDB_C2%HALLMARK_INFLAMMATORY_RESPONSE	1.25119	0.379482	0.980224	0.790785	1.87446	0.0608574	1.77332	0.063013	1.79151	0.105061	1.63871	0.0777135
PROTEIN AUTOUBIQUITINATION%GOBP%GO:0051865	1.25081	0.379811	-0.853156	0.846876	-0.916852	0.759867	-1.20405	0.426437	-1.16398	0.426592	-0.836299	0.917039
TRANSPORT OF VIRUS%GOBP%GO:0046794	1.25055	0.379934	-1.03192	0.619083	-1.08642	0.565071	-1.19869	0.432926	-0.902396	0.742663	-1.07242	0.64071
DE NOVO PURINE BIOSYNTHESIS%PANTHER PATHWAY%P02738	1.24871	0.382746	0.938647	0.847813	0.982342	0.713554	-1.68017	0.0766106	0.586935	0.9882	-1.04633	0.671114
SIGNALING BY NOTCH2%REACTOME DATABASE ID RELEASE 59%1980145	1.24852	0.382769	1.38008	0.235227	0.915339	0.79326	-0.772763	0.952825	1.07633	0.607203	-0.792488	0.957839
REGULATION OF MONONUCLEAR CELL PROLIFERATION%GOBP%GO:0032944	1.24834	0.382727	1.09576	0.620408	1.05712	0.637549	1.34991	0.355232	1.09521	0.592217	1.2917	0.407064
POSITIVE REGULATION OF ATP METABOLIC PROCESS%GOBP%GO:1903580	1.24831	0.382429	-0.837072	0.862218	-1.20687	0.454219	-0.999937	0.705759	-0.875357	0.774609	-1.09396	0.619955
PURINE NUCLEOSIDE TRIPHOSPHATE BIOSYNTHETIC PROCESS%GOBP%GO:0009145	1.24761	0.38336	1.78914	0.0172473	-1.54669	0.30393	-1.3506	0.282287	-1.43998	0.260543	-0.735887	0.985748
INTRACELLULAR TRANSPORT OF VIRUS%GOBP%GO:0075733	1.24738	0.383428	-0.979446	0.684092	-1.0863	0.564339	-1.20646	0.423413	-0.876672	0.77369	-1.03662	0.68172
REGULATION OF TYROSINE PHOSPHORYLATION OF STAT PROTEIN%GOBP%GO:0042509	1.24722	0.383359	1.02316	0.728548	-1.10882	0.541492	-0.968193	0.739935	-0.970319	0.644526	-1.10012	0.609536
PID_AP1_PATHWAY%MSIGDB_C2%PID_AP1_PATHWAY	1.24714	0.383169	0.86054	0.918454	1.19983	0.473883	0.965062	0.774072	0.947924	0.735464	0.894669	0.865133
RESPONSE TO TEMPERATURE STIMULUS%GOBP%GO:0009266	1.24672	0.383542	1.50904	0.128978	-0.993006	0.662751	1.09245	0.634984	-0.991682	0.61246	1.12186	0.586692
NABA_SECRETED_FACTORS%MSIGDB_C2%NABA_SECRETED_FACTORS	1.24659	0.38341	1.0154	0.741909	1.77679	0.10474	1.36712	0.341655	1.67267	0.140905	1.34771	0.351218
POSITIVE REGULATION OF RECEPTOR ACTIVITY%GOBP%GO:2000273	1.2464	0.38336	1.02639	0.723351	0.888209	0.817839	0.937518	0.802885	0.981295	0.70306	1.08396	0.633965
RECOMBINATIONAL REPAIR%GOBP%GO:0000725	1.2457	0.384255	0.98	0.790905	-1.10753	0.541737	-0.803213	0.933986	-1.02715	0.570768	-0.638299	1
CELLULAR RESPONSE TO HEAT%GOBP%GO:0034605	1.24526	0.384701	1.41637	0.203343	0.940604	0.765758	1.14572	0.571875	0.966072	0.717015	1.12832	0.580901
GLUTATHIONE-MEDIATED DETOXIFICATION I%HUMANCYC%PWY-4061	1.24513	0.384571	1.32097	0.308657	-1.33023	0.397658	-1.55401	0.133984	-1.55872	0.2088	-1.43366	0.277802
ORGANIC ACID TRANSPORT%GOBP%GO:0015849	1.2443	0.38569	1.31359	0.318806	0.979535	0.717227	0.91779	0.814149	1.19442	0.48465	1.21173	0.481623
REGULATION OF TYROSINE PHOSPHORYLATION OF STAT3 PROTEIN%GOBP%GO:0042516	1.244	0.385861	0.795147	0.95635	1.08015	0.612203	-0.937053	0.787134	0.998379	0.680932	-1.09164	0.622335
REELIN SIGNALING PATHWAY%PATHWAY INTERACTION DATABASE NCI-NATURE CURATED DATA%REELIN SIGNALING PATHWAY	1.24275	0.387747	0.953761	0.82778	0.626943	0.993894	0.710937	0.981826	0.929053	0.754121	0.844153	0.912875
RESPONSE TO HEAT%GOBP%GO:0009408	1.24231	0.388166	1.40088	0.215673	0.860027	0.842931	1.24128	0.456892	0.964583	0.71828	1.08769	0.62689
HALLMARK_PI3K_AKT_MTOR_SIGNALING%MSIGDB_C2%HALLMARK_PI3K_AKT_MTOR_SIGNALING	1.24123	0.389764	1.10136	0.612748	0.765716	0.919079	0.726895	0.972465	0.820773	0.85599	0.886076	0.873287
GAP-FILLING DNA REPAIR SYNTHESIS AND LIGATION IN TC-NER%REACTOME%R-HSA-6782210.1	1.2411	0.389645	1.35211	0.268054	-1.46714	0.323332	-1.57957	0.118193	-1.41835	0.26619	-1.22694	0.49595
POSITIVE REGULATION OF NUCLEOTIDE BIOSYNTHETIC PROCESS%GOBP%GO:0030810	1.24106	0.389348	0.676094	0.992343	1.4201	0.294031	1.39748	0.316228	1.32482	0.359628	1.21409	0.479905
ESTABLISHMENT OF VESICLE LOCALIZATION%GOBP%GO:0051650	1.24073	0.389544	1.00215	0.760733	0.825693	0.871706	1.22142	0.476962	1.04259	0.642809	1.2604	0.435975
CYCLIN D ASSOCIATED EVENTS IN G1%REACTOME%R-HSA-69231.3	1.24061	0.389405	-1.22402	0.379625	-0.825703	0.879446	-1.15611	0.477369	-1.3665	0.283479	-1.05771	0.662512
MULTI-ORGANISM INTRACELLULAR TRANSPORT%GOBP%GO:1902583	1.24029	0.389646	-0.990555	0.668877	-1.07156	0.577844	-1.18102	0.452509	-0.87118	0.777409	-1.04601	0.671451
INFLAMMASOMES%REACTOME%R-HSA-622312.1	1.2392	0.391195	0.785186	0.961889	1.50578	0.241299	1.47755	0.26472	1.33901	0.345997	1.31817	0.380824
NEGATIVE REGULATION OF OXIDATIVE STRESS-INDUCED INTRINSIC APOPTOTIC SIGNALING PATHWAY%GOBP%GO:1902176	1.23864	0.391843	0.902672	0.884461	-0.940403	0.725154	-1.56153	0.128091	-0.88039	0.768604	-1.12443	0.581665
GPI ANCHOR BIOSYNTHETIC PROCESS%GOBP%GO:0006506	1.23762	0.393263	1.10426	0.607841	-0.788705	0.916698	0.551017	1	0.46409	0.997645	0.551299	1
PEROXISOMAL LIPID METABOLISM%REACTOME DATABASE ID RELEASE 59%390918	1.2374	0.393354	-0.5583	0.995344	-0.996553	0.657124	-0.872859	0.866779	-0.953958	0.666304	0.964938	0.793178
TELOMERE MAINTENANCE VIA TELOMERE LENGTHENING%GOBP%GO:0010833	1.23718	0.393392	0.672772	0.992242	-1.19571	0.462185	-1.64232	0.0916149	-1.19594	0.405669	-1.48525	0.260395
POSITIVE REGULATION OF PURINE NUCLEOTIDE BIOSYNTHETIC PROCESS%GOBP%GO:1900373	1.235	0.397012	0.682586	0.992007	1.42444	0.294388	1.42738	0.309026	1.31226	0.373118	1.20146	0.490275
HALLMARK_COMPLEMENT%MSIGDB_C2%HALLMARK_COMPLEMENT	1.23447	0.3976	0.943624	0.842277	1.35623	0.33386	1.10572	0.619094	1.37744	0.309478	1.03933	0.696279
TRANSCRIPTIONAL ACTIVITY OF SMAD2 SMAD3:SMAD4 HETEROTRIMER%REACTOME%R-HSA-2173793.2	1.23447	0.397259	-1.3892	0.246816	-0.849151	0.851075	-0.99289	0.710958	0.606903	0.982404	-1.19514	0.526736
HOMEOSTASIS OF NUMBER OF CELLS%GOBP%GO:0048872	1.2343	0.397222	1.13889	0.568925	-1.63122	0.285938	-1.49589	0.173124	-1.55021	0.21588	-1.49088	0.262484
NUCLEOTIDE-SUGAR METABOLIC PROCESS%GOBP%GO:0009225	1.23341	0.398509	1.41173	0.207691	1.02529	0.668034	1.36099	0.349489	1.04873	0.63478	1.5986	0.0985737
MITOCHONDRIAL FATTY ACID BETA-OXIDATION%REACTOME%R-HSA-77289.4	1.23192	0.400857	1.13324	0.575676	-0.749909	0.946601	-1.57521	0.119136	-0.576691	0.988542	-1.29079	0.429492
TRANSCRIPTION-COUPLED NUCLEOTIDE EXCISION REPAIR (TC-NER)%REACTOME DATABASE ID RELEASE 59%6781827	1.23172	0.400832	1.44025	0.180472	-1.5473	0.304208	-1.64159	0.0914207	-1.51023	0.226684	-1.18826	0.534058
G1 PHASE%REACTOME DATABASE ID RELEASE 59%69236	1.23149	0.400896	-1.21375	0.390468	-0.829103	0.875259	-1.15059	0.484278	-1.36128	0.284908	-1.02287	0.694222
CELLULAR LIPID CATABOLIC PROCESS%GOBP%GO:0044242	1.23083	0.401756	0.995426	0.767897	-0.900076	0.78769	-0.987507	0.71871	-0.914274	0.725465	0.802149	0.946202
POSITIVE REGULATION OF CD4-POSITIVE, ALPHA-BETA T CELL ACTIVATION%GOBP%GO:2000516	1.23035	0.402232	1.11271	0.6017	1.37908	0.322894	1.77952	0.0654577	1.28186	0.402108	1.62018	0.0883524
RIBONUCLEOSIDE TRIPHOSPHATE BIOSYNTHETIC PROCESS%GOBP%GO:0009201	1.22992	0.402656	1.78104	0.0186114	-1.55335	0.305022	-1.33003	0.304368	-1.3982	0.269385	-0.727541	0.987155
CALCIUM ION IMPORT INTO CYTOSOL%GOBP%GO:1902656	1.22924	0.403541	1.29084	0.350728	1.14527	0.530754	-0.999572	0.703654	1.3052	0.381074	-1.08389	0.629703
LEUKOCYTE MEDIATED CYTOTOXICITY%GOBP%GO:0001909	1.22922	0.403216	1.16021	0.536877	1.3438	0.343363	1.12049	0.6001	1.22115	0.461599	1.18379	0.509889
VALIDATED TRANSCRIPTIONAL TARGETS OF TAP63 ISOFORMS%PATHWAY INTERACTION DATABASE NCI-NATURE CURATED DATA%VALIDATED TRANSCRIPTIONAL TARGETS OF TAP63 ISOFORMS	1.22866	0.403828	1.43871	0.181318	1.40866	0.301097	1.12707	0.59043	1.35783	0.326452	1.31082	0.390166
MULTI-ORGANISM CELLULAR LOCALIZATION%GOBP%GO:1902581	1.22816	0.404411	-0.991228	0.667942	-1.07982	0.570271	-1.2173	0.411395	-0.868977	0.779761	-1.0471	0.672356
IL9%NETPATH%IL9	1.22798	0.404356	0.807235	0.950855	-0.781716	0.921474	-0.90802	0.826118	-0.89445	0.754994	-0.883902	0.875179
MULTI-ORGANISM LOCALIZATION%GOBP%GO:1902579	1.22734	0.405147	-1.01079	0.646316	-1.0591	0.58853	-1.20682	0.424058	-0.977271	0.635873	-1.05621	0.665699
LIPID PHOSPHORYLATION%GOBP%GO:0046834	1.22679	0.405794	-1.00799	0.650744	-1.22035	0.442742	-1.6108	0.10423	-0.938836	0.690112	-1.36632	0.349093
POSITIVE REGULATION OF ATPASE ACTIVITY%GOBP%GO:0032781	1.22463	0.409349	0.974064	0.79674	0.702904	0.95706	-1.10119	0.553514	-0.953571	0.666349	0.947458	0.814832
PID_TAP63_PATHWAY%MSIGDB_C2%PID_TAP63_PATHWAY	1.22441	0.409385	1.44008	0.180138	1.42318	0.294875	1.24144	0.456953	1.37129	0.313862	1.3507	0.348454
NUCLEOTIDE-EXCISION REPAIR%GOBP%GO:0006289	1.2244	0.409043	1.28605	0.358447	-1.57913	0.303144	-1.60459	0.10647	-1.43532	0.261324	-1.20857	0.516464
DEFENSE RESPONSE TO OTHER ORGANISM%GOBP%GO:0098542	1.22405	0.409331	1.11503	0.598438	1.33001	0.352515	1.11995	0.601134	1.40763	0.287769	1.16541	0.53368
REGULATION OF OXIDATIVE STRESS-INDUCED INTRINSIC APOPTOTIC SIGNALING PATHWAY%GOBP%GO:1902175	1.22315	0.410634	1.0957	0.620098	-0.939966	0.723799	-1.5666	0.125459	-0.865484	0.781954	-1.10142	0.609408
PIGMENT METABOLIC PROCESS%GOBP%GO:0042440	1.22303	0.410475	0.911666	0.88096	-1.00452	0.649633	-1.82485	0.0303885	-0.904341	0.741578	-1.66702	0.176087
POSITIVE REGULATION OF RESPONSE TO EXTERNAL STIMULUS%GOBP%GO:0032103	1.22257	0.410984	1.36289	0.254868	1.59754	0.194484	1.22164	0.476871	1.49143	0.246833	1.28487	0.412985
PURINE RIBONUCLEOSIDE METABOLIC PROCESS%GOBP%GO:0046128	1.22076	0.413986	0.587992	1	1.14682	0.530089	-1.15782	0.476909	1.00663	0.67594	-0.772766	0.966096
CELL CYCLE DNA REPLICATION%GOBP%GO:0044786	1.22044	0.414242	1.07802	0.644138	-1.34326	0.391455	-1.00863	0.690646	-1.44678	0.256124	-0.426035	0.999707
CARBOXYLIC ACID TRANSPORT%GOBP%GO:0046942	1.21908	0.416408	1.30013	0.339067	0.991305	0.702332	0.899084	0.837814	1.18586	0.491207	1.21593	0.478504
ENERGY DEPENDENT REGULATION OF MTOR BY LKB1-AMPK%REACTOME DATABASE ID RELEASE 59%380972	1.21867	0.416779	1.35783	0.261571	-1.03175	0.619295	-1.3767	0.259397	-0.842876	0.809834	-0.610852	1
NEGATIVE REGULATION OF INTRINSIC APOPTOTIC SIGNALING PATHWAY%GOBP%GO:2001243	1.21806	0.417556	1.12247	0.584971	-1.11728	0.535624	-1.14812	0.486563	-1.21285	0.394859	0.981631	0.771487
TOLL-LIKE RECEPTORS CASCADES%REACTOME%R-HSA-168898.3	1.21734	0.418559	0.97068	0.801528	1.06666	0.626144	0.893028	0.845075	1.28005	0.404394	0.881055	0.878331
PURINE NUCLEOSIDE METABOLIC PROCESS%GOBP%GO:0042278	1.21686	0.419079	0.574729	1	1.14314	0.533498	-1.1068	0.544911	1.02788	0.657761	-0.7437	0.981507
SECRETORY GRANULE ORGANIZATION%GOBP%GO:0033363	1.21676	0.418889	1.40404	0.212953	-1.55865	0.306007	-1.04168	0.646059	-1.28536	0.334465	-0.845282	0.913083
COFACTOR METABOLIC PROCESS%GOBP%GO:0051186	1.21616	0.419611	0.909855	0.880886	0.822846	0.870964	-1.60182	0.107703	0.841154	0.836521	-1.46587	0.261271
PURINE RIBONUCLEOSIDE TRIPHOSPHATE BIOSYNTHETIC PROCESS%GOBP%GO:0009206	1.21565	0.420242	1.8335	0.0112705	-1.56745	0.304207	-1.36148	0.271574	-1.39977	0.268574	-0.72947	0.986693
POSITIVE REGULATION OF CELLULAR COMPONENT BIOGENESIS%GOBP%GO:0044089	1.21538	0.420368	1.16357	0.531943	1.38058	0.324017	1.08027	0.650718	1.35379	0.330785	1.09045	0.62432
NEGATIVE REGULATION OF PROTEIN PROCESSING%GOBP%GO:0010955	1.21522	0.420282	1.12925	0.577963	0.784839	0.906457	-0.758406	0.962027	0.835372	0.842731	0.779786	0.959191
NEGATIVE REGULATION OF PROTEOLYSIS INVOLVED IN CELLULAR PROTEIN CATABOLIC PROCESS%GOBP%GO:1903051	1.21513	0.420101	0.766409	0.969439	0.644177	0.988485	-0.985708	0.720838	-0.795376	0.860744	-0.862056	0.904906
MITOCHONDRIAL TRANSPORT%GOBP%GO:0006839	1.21511	0.419777	1.52968	0.116012	-0.951279	0.715035	-1.35671	0.276044	-0.886282	0.762392	-0.942636	0.795152
DIRECT P53 EFFECTORS%PATHWAY INTERACTION DATABASE NCI-NATURE CURATED DATA%DIRECT P53 EFFECTORS	1.21405	0.421377	1.32502	0.304238	1.3405	0.345387	1.09772	0.627858	1.37665	0.309375	1.09606	0.616609
REGULATION OF PROTEIN COMPLEX ASSEMBLY%GOBP%GO:0043254	1.21403	0.421044	1.2057	0.477407	1.3237	0.358514	1.09482	0.631494	1.40187	0.290433	1.13501	0.574845
CALCIUM ION TRANSMEMBRANE IMPORT INTO CYTOSOL%GOBP%GO:0097553	1.21394	0.420835	1.31282	0.319831	1.1462	0.529686	-0.983294	0.723525	1.31479	0.369524	-1.0886	0.627515
SIGNALING EVENTS MEDIATED BY HDAC CLASS III%PATHWAY INTERACTION DATABASE NCI-NATURE CURATED DATA%SIGNALING EVENTS MEDIATED BY HDAC CLASS III	1.21374	0.420858	0.888629	0.892228	-1.46121	0.323754	-1.29366	0.338259	-1.2753	0.341001	-1.42255	0.289405
REGULATION OF EXTRINSIC APOPTOTIC SIGNALING PATHWAY%GOBP%GO:2001236	1.21359	0.420772	1.33848	0.286455	1.58277	0.196762	1.61659	0.143853	1.61954	0.174193	1.60821	0.0954331
DNA REPAIR%GOBP%GO:0006281	1.21331	0.420919	1.08896	0.627374	-1.47251	0.320037	-1.46411	0.196884	-1.49213	0.242968	-1.28516	0.43254
BIOCARTA_IL10_PATHWAY%MSIGDB_C2%BIOCARTA_IL10_PATHWAY	1.21321	0.420739	0.959842	0.818555	0.839183	0.862258	0.846041	0.888289	1.1026	0.582412	1.01605	0.725971
DITERPENOID METABOLIC PROCESS%GOBP%GO:0016101	1.21321	0.420381	1.06475	0.66559	1.65596	0.152818	1.64347	0.125512	1.67556	0.14135	1.6086	0.0958377
GLYCOSYL COMPOUND METABOLIC PROCESS%GOBP%GO:1901657	1.21152	0.42319	1.19173	0.494644	1.22452	0.45407	-0.878637	0.862174	1.11194	0.571911	0.852382	0.904297
NEGATIVE REGULATION OF PROTEASOMAL PROTEIN CATABOLIC PROCESS%GOBP%GO:1901799	1.21116	0.423468	-0.728663	0.941521	0.758495	0.923766	-1.05818	0.6187	-0.65007	0.972306	-0.747425	0.981148
ANTIBACTERIAL HUMORAL RESPONSE%GOBP%GO:0019731	1.21096	0.423442	0.660156	0.994413	-1.16856	0.484721	-0.985764	0.721196	-1.37402	0.27868	-1.16429	0.55175
LIPID CATABOLIC PROCESS%GOBP%GO:0016042	1.21092	0.423132	0.958254	0.821162	0.723616	0.947002	0.807945	0.917816	0.825931	0.851579	1.00895	0.736651
RESPONSE TO LIPOPOLYSACCHARIDE%GOBP%GO:0032496	1.2105	0.423598	1.2071	0.475398	1.56453	0.210186	1.32097	0.379712	1.47345	0.255053	1.34494	0.353052
VESICLE LOCALIZATION%GOBP%GO:0051648	1.21001	0.424148	0.985839	0.782794	0.749586	0.930148	1.17191	0.534754	0.949621	0.733434	1.19839	0.491538
RECEPTOR-MEDIATED ENDOCYTOSIS%GOBP%GO:0006898	1.20964	0.424457	1.07623	0.645711	1.05269	0.641732	-0.984853	0.721179	1.10787	0.577298	-1.12822	0.581579
VESICLE ORGANIZATION%GOBP%GO:0016050	1.20875	0.425816	1.07569	0.646235	1.02261	0.669922	1.10769	0.616756	1.07248	0.610013	1.21782	0.476099
POSITIVE REGULATION OF TRANSCRIPTION FROM RNA POLYMERASE II PROMOTER INVOLVED IN CELLULAR RESPONSE TO CHEMICAL STIMULUS%GOBP%GO:1901522	1.20763	0.427576	1.10771	0.605256	1.36352	0.328771	1.25729	0.447569	1.50916	0.234382	1.44579	0.239194
PROTEIN LIPIDATION%GOBP%GO:0006497	1.20722	0.427974	1.14568	0.559949	1.74532	0.110734	1.58582	0.162582	1.74722	0.11615	1.54209	0.13858
INORGANIC ANION TRANSMEMBRANE TRANSPORT%GOBP%GO:0098661	1.20676	0.428445	0.910082	0.880845	-1.2009	0.454677	-1.15994	0.474966	0.787092	0.886026	-1.14539	0.566171
PEPTIDE LIGAND-BINDING RECEPTORS%REACTOME DATABASE ID RELEASE 59%375276	1.2064	0.428794	0.96671	0.805412	1.1051	0.57904	-1.02284	0.67175	0.983302	0.700924	-1.27597	0.443488
POSITIVE REGULATION OF INTERLEUKIN-6 PRODUCTION%GOBP%GO:0032755	1.20636	0.428498	0.996082	0.767625	1.4107	0.300931	1.2906	0.410392	1.60711	0.180823	1.4381	0.250229
RELEASE OF SEQUESTERED CALCIUM ION INTO CYTOSOL%GOBP%GO:0051209	1.20603	0.428783	1.37847	0.237022	1.13801	0.538364	-0.967943	0.739632	1.33674	0.34741	-1.07081	0.643512
PID_NFAT_TFPATHWAY%MSIGDB_C2%PID_NFAT_TFPATHWAY	1.206	0.428476	0.951985	0.831356	1.41301	0.298397	1.31255	0.390122	1.38557	0.302104	1.19547	0.497207
GAP-FILLING DNA REPAIR SYNTHESIS AND LIGATION IN GG-NER%REACTOME%R-HSA-5696397.1	1.20536	0.429319	1.38438	0.231249	-1.08692	0.565422	-0.967319	0.740422	-1.2024	0.404727	-0.816178	0.936904
FORMATION OF SENESCENCE-ASSOCIATED HETEROCHROMATIN FOCI (SAHF)%REACTOME%R-HSA-2559584.1	1.2048	0.430007	-0.910999	0.767128	-1.60161	0.301732	-1.50419	0.167387	-1.36326	0.28582	-1.61464	0.2008
RIBONUCLEOPROTEIN COMPLEX ASSEMBLY%GOBP%GO:0022618	1.20428	0.430621	1.4907	0.142197	-1.76776	0.272458	-1.78131	0.0450514	-1.5074	0.228489	-1.01633	0.702287
RESPONSE TO ELEVATED PLATELET CYTOSOLIC CA2+%REACTOME%R-HSA-76005.2	1.20352	0.43176	0.83484	0.93733	-1.24542	0.430993	-1.41404	0.230905	-1.16723	0.423854	-1.45018	0.271628
G2/M TRANSITION OF MITOTIC CELL CYCLE%GOBP%GO:0000086	1.20284	0.432684	0.770495	0.966532	0.856661	0.846038	0.677306	0.993108	0.702428	0.940606	0.601679	1
MITOPHAGY%GOBP%GO:0000422	1.20217	0.433584	-0.906615	0.771871	-1.17436	0.480235	-1.41028	0.234559	-1.24264	0.366281	-1.40379	0.309447
NEGATIVE REGULATION OF PROTEIN MATURATION%GOBP%GO:1903318	1.20201	0.433521	1.13331	0.575961	0.783702	0.906451	-0.763318	0.958567	0.844354	0.83358	0.788257	0.956629
RESPONSE TO HYDROGEN PEROXIDE%GOBP%GO:0042542	1.20186	0.433428	1.23251	0.436191	-1.70013	0.247981	-1.84002	0.0277111	-1.43558	0.262794	-1.46935	0.261724
PLATELET DEGRANULATION%REACTOME DATABASE ID RELEASE 59%114608	1.20177	0.433252	0.855438	0.923736	-1.26074	0.424724	-1.4763	0.188937	-1.19884	0.406928	-1.47193	0.261965
NEGATIVE REGULATION OF ALPHA-BETA T CELL ACTIVATION%GOBP%GO:0046636	1.20159	0.433239	0.944211	0.841288	1.45889	0.27394	1.44813	0.290782	1.51746	0.234426	1.15035	0.555504
CELLULAR PROTEIN COMPLEX DISASSEMBLY%GOBP%GO:0043624	1.20115	0.43371	2.11882	0.000175	-1.71107	0.257932	-1.77761	0.0459962	-1.78102	0.156907	-1.00047	0.724548
CELLULAR HOMEOSTASIS%GOBP%GO:0019725	1.20095	0.433694	1.24688	0.416234	1.1806	0.491729	0.990476	0.75343	1.25961	0.429671	0.996227	0.749654
ATF-2 TRANSCRIPTION FACTOR NETWORK%PATHWAY INTERACTION DATABASE NCI-NATURE CURATED DATA%ATF-2 TRANSCRIPTION FACTOR NETWORK	1.20073	0.433739	0.914945	0.878984	1.00385	0.689852	0.833963	0.896856	0.974497	0.709184	0.931124	0.827565
REGULATION OF PROTEIN LOCALIZATION TO CELL SURFACE%GOBP%GO:2000008	1.199	0.436677	0.81221	0.948832	0.964071	0.735175	-0.950424	0.766488	1.10538	0.578381	-0.788716	0.959272
NEUROTROPHIC FACTOR-MEDIATED TRK RECEPTOR SIGNALING%PATHWAY INTERACTION DATABASE NCI-NATURE CURATED DATA%NEUROTROPHIC FACTOR-MEDIATED TRK RECEPTOR SIGNALING	1.1983	0.437621	-1.0128	0.642705	1.21902	0.4565	1.35091	0.35578	1.06598	0.616219	1.31055	0.390258
RIBOSOMAL LARGE SUBUNIT BIOGENESIS%GOBP%GO:0042273	1.19813	0.437602	1.87687	0.00715616	-1.71064	0.253681	-1.75474	0.0529855	-1.57532	0.20051	-0.898654	0.854985
CYTOKINE SECRETION%GOBP%GO:0050663	1.19806	0.437375	0.738773	0.97865	1.42671	0.293041	0.822865	0.907514	1.26831	0.417819	0.72576	0.981083
TRIF-MEDIATED TLR3 TLR4 SIGNALING%REACTOME DATABASE ID RELEASE 59%937061	1.198	0.437104	1.0015	0.761019	0.766435	0.919103	0.718198	0.977191	0.966139	0.717553	0.872837	0.885116
MTORC1-MEDIATED SIGNALLING%REACTOME DATABASE ID RELEASE 59%166208	1.19767	0.437387	1.58052	0.0855089	-0.853277	0.843793	-1.25733	0.374484	-0.613818	0.980286	0.520043	1
CILIUM ASSEMBLY%REACTOME%R-HSA-5617833.3	1.19692	0.438479	-0.915996	0.763355	-0.808655	0.89473	-1.14414	0.49239	0.752364	0.909925	-1.1635	0.551942
MULTI-ORGANISM TRANSPORT%GOBP%GO:0044766	1.19679	0.438358	-0.999516	0.662642	-1.01332	0.639316	-1.20642	0.422978	-0.965314	0.650876	-1.04704	0.671972
RRNA MODIFICATION%GOBP%GO:0000154	1.19432	0.442771	1.6722	0.0461475	-1.5474	0.305337	-1.70055	0.0695608	-1.44601	0.255983	-1.58299	0.208176
SYNTHESIS OF GLYCOSYLPHOSPHATIDYLINOSITOL (GPI)%REACTOME DATABASE ID RELEASE 59%162710	1.1914	0.447954	1.13841	0.569274	-0.825305	0.879192	-0.480776	1	0.520123	0.996215	0.562263	1
PROGRAMMED NECROTIC CELL DEATH%GOBP%GO:0097300	1.19125	0.447863	0.899339	0.886913	1.13079	0.547611	1.23219	0.463533	1.29749	0.388202	1.32291	0.377965
CLASS A 1 (RHODOPSIN-LIKE RECEPTORS)%REACTOME%R-HSA-373076.5	1.19036	0.449223	1.03221	0.714017	1.15909	0.514264	1.02303	0.716109	1.07974	0.610006	0.969197	0.788526
GRANULOCYTE MIGRATION%GOBP%GO:0097530	1.19022	0.449118	1.57395	0.0888025	1.17506	0.496602	1.13544	0.5823	1.00524	0.677033	1.08771	0.627289
ORGANELLE BIOGENESIS AND MAINTENANCE%REACTOME%R-HSA-1852241.2	1.18981	0.449507	1.39145	0.224782	-1.18034	0.475538	-1.54373	0.13875	-1.03589	0.557737	-1.20664	0.513896
NUCLEOSIDE TRIPHOSPHATE BIOSYNTHETIC PROCESS%GOBP%GO:0009142	1.1898	0.449151	1.66303	0.0490187	0.751785	0.927783	-1.37399	0.259545	-0.894042	0.755456	-0.851165	0.911099
MEMBRANE FUSION%GOBP%GO:0061025	1.18973	0.448931	1.11532	0.598141	0.89389	0.812342	0.937234	0.802779	1.00619	0.676263	1.07848	0.643223
STEROID HORMONES%REACTOME%R-HSA-209943.1	1.18936	0.449288	0.983905	0.784431	1.44972	0.278624	1.03269	0.7024	1.21182	0.470531	1.25592	0.441018
PID_TRKR_PATHWAY%MSIGDB_C2%PID_TRKR_PATHWAY	1.18764	0.452246	-1.00001	0.662215	1.21053	0.460986	1.3581	0.351565	1.051	0.633329	1.32965	0.371234
MYD88-INDEPENDENT TLR3 TLR4 CASCADE%REACTOME DATABASE ID RELEASE 59%166166	1.18762	0.45191	1.03003	0.716888	0.760721	0.922024	0.71853	0.977224	0.976727	0.707307	0.87279	0.884802
CELL CYCLE G2/M PHASE TRANSITION%GOBP%GO:0044839	1.18621	0.454314	0.747928	0.978552	0.813972	0.880057	0.652964	0.998851	0.687704	0.948884	0.591691	1
POSITIVE REGULATION OF NUCLEOTIDE METABOLIC PROCESS%GOBP%GO:0045981	1.18604	0.454267	-0.877548	0.811404	1.25825	0.414568	1.09884	0.626551	1.1919	0.485894	0.852989	0.904669
GLYCOPROTEIN METABOLIC PROCESS%GOBP%GO:0009100	1.18541	0.455143	-0.985359	0.673457	1.02347	0.669363	1.17635	0.530514	1.24635	0.43799	1.12352	0.587683
FERRIC IRON TRANSPORT%GOBP%GO:0015682	1.18372	0.458118	1.32928	0.299853	-1.22524	0.436583	-1.28302	0.346643	-0.896738	0.751274	-1.0482	0.672039
LIPID MODIFICATION%GOBP%GO:0030258	1.18361	0.457949	-1.06773	0.568539	-1.2758	0.413927	-1.33018	0.305122	-1.26019	0.352392	-1.05076	0.670753
REGULATION OF TORC1 SIGNALING%GOBP%GO:1903432	1.18332	0.458138	0.719197	0.986815	1.24825	0.421683	-0.741063	0.972668	1.3985	0.292241	0.897133	0.863781
POSITIVE REGULATION OF CELLULAR CARBOHYDRATE METABOLIC PROCESS%GOBP%GO:0010676	1.18298	0.458434	1.25768	0.398271	1.17637	0.496207	1.4109	0.311931	1.29804	0.387791	1.43124	0.257094
PKMTS METHYLATE HISTONE LYSINES%REACTOME%R-HSA-3214841.3	1.18205	0.459884	0.801455	0.954552	-1.4074	0.352033	-1.1873	0.444466	-1.52787	0.225093	-1.4241	0.289647
POSITIVE REGULATION OF INTRINSIC APOPTOTIC SIGNALING PATHWAY%GOBP%GO:2001244	1.1819	0.459846	1.58013	0.0854575	1.28058	0.391109	0.912693	0.81951	1.39818	0.292005	0.977378	0.77449
RNA CAPPING%GOBP%GO:0036260	1.18135	0.460567	1.20068	0.483126	-1.21925	0.443243	-1.64198	0.0915199	-1.36096	0.284889	-1.03718	0.681169
HISTONE H2A ACETYLATION%GOBP%GO:0043968	1.18123	0.460417	0.847862	0.928865	-0.810738	0.893011	-1.23142	0.392917	-0.7679	0.890134	0.500549	1
MULTI-ORGANISM MEMBRANE ORGANIZATION%GOBP%GO:0044803	1.18069	0.461061	1.268	0.384051	0.611667	0.996389	0.675957	0.992204	-0.833658	0.819255	0.705315	0.990319
MITOCHONDRION DISASSEMBLY%GOBP%GO:0061726	1.18066	0.460747	-0.908065	0.769281	-1.15349	0.493268	-1.39646	0.245275	-1.24327	0.366181	-1.44047	0.276628
TRANSFERRIN TRANSPORT%GOBP%GO:0033572	1.17966	0.462336	1.33456	0.291467	-1.20323	0.452136	-1.30137	0.330109	-0.860724	0.788007	-1.02404	0.693587
ORGANELLE MEMBRANE FUSION%GOBP%GO:0090174	1.17931	0.462663	1.08111	0.639691	1.00681	0.687075	1.22037	0.478751	1.19633	0.483245	1.26448	0.431995
REGULATION OF MEMBRANE POTENTIAL%GOBP%GO:0042391	1.17915	0.462619	1.16993	0.523142	1.77894	0.109796	1.49677	0.242401	1.88442	0.101469	1.5238	0.150783
GOLGI VESICLE TRANSPORT%GOBP%GO:0048193	1.179	0.462564	0.778405	0.963468	1.00305	0.690246	1.05532	0.674642	1.11532	0.567134	1.10766	0.605725
PID_ATF2_PATHWAY%MSIGDB_C2%PID_ATF2_PATHWAY	1.1785	0.463187	0.91284	0.879145	1.04089	0.651723	0.840635	0.8916	0.967533	0.717134	0.924223	0.838359
CELLULAR RESPONSE TO ALKALOID%GOBP%GO:0071312	1.17812	0.463578	-0.843735	0.857033	1.19867	0.474635	-0.775944	0.95342	1.19702	0.483539	-0.809297	0.944836
ORGANONITROGEN COMPOUND CATABOLIC PROCESS%GOBP%GO:1901565	1.17797	0.46348	1.17883	0.511197	1.46748	0.26762	1.1205	0.600521	1.35879	0.325003	1.20913	0.482997
CYTOSOLIC SENSORS OF PATHOGEN-ASSOCIATED DNA%REACTOME%R-HSA-1834949.1	1.1768	0.465393	1.15794	0.539441	-1.27967	0.413492	0.691206	0.989486	-0.83562	0.818383	0.810709	0.941317
NUCLEOSIDE PHOSPHATE BIOSYNTHETIC PROCESS%GOBP%GO:1901293	1.17546	0.467662	1.35214	0.268322	1.32128	0.36144	0.828074	0.903299	1.11811	0.564114	0.936141	0.824185
CELLULAR POLYSACCHARIDE METABOLIC PROCESS%GOBP%GO:0044264	1.17541	0.467392	1.0507	0.684816	0.748445	0.929939	0.979823	0.759733	0.780589	0.891296	0.929073	0.831061
REGULATION OF LEUKOCYTE MIGRATION%GOBP%GO:0002685	1.17527	0.467289	1.41094	0.208484	1.43566	0.287222	1.23668	0.458235	1.32113	0.363641	1.21195	0.482493
INTERACTION WITH SYMBIONT%GOBP%GO:0051702	1.1751	0.467246	1.38892	0.227301	0.713861	0.952406	-0.637554	0.993312	1.10851	0.576493	0.741585	0.974864
MODIFICATION BY HOST OF SYMBIONT MORPHOLOGY OR PHYSIOLOGY%GOBP%GO:0051851	1.17494	0.467179	1.41343	0.205757	0.743746	0.933394	0.621321	1	1.12142	0.561491	0.784123	0.95674
LATE PHASE OF HIV LIFE CYCLE%REACTOME DATABASE ID RELEASE 59%162599	1.17443	0.467836	1.05153	0.683525	-1.53006	0.302528	-1.68913	0.0732504	-1.62683	0.188292	-1.36033	0.352617
SYNTHESIS OF SUBSTRATES IN N-GLYCAN BIOSYTHESIS%REACTOME DATABASE ID RELEASE 59%446219	1.17327	0.469764	1.26555	0.388471	1.20282	0.470837	0.886947	0.853018	1.20174	0.480219	0.947043	0.815033
NADH METABOLIC PROCESS%GOBP%GO:0006734	1.17324	0.469445	-1.10557	0.513957	1.19219	0.481156	-1.055	0.623097	1.14203	0.534269	-1.22529	0.498634
PEPTIDE HORMONE METABOLISM%REACTOME DATABASE ID RELEASE 59%2980736	1.17165	0.472177	0.95988	0.818937	-1.1894	0.468266	1.14511	0.571698	-1.1311	0.456067	1.22489	0.471863
TOLL LIKE RECEPTOR 3 (TLR3) CASCADE%REACTOME DATABASE ID RELEASE 59%168164	1.17152	0.472058	1.01316	0.743031	0.747669	0.929936	0.715908	0.978409	0.979964	0.703639	0.879259	0.879988
PID_REELIN_PATHWAY%MSIGDB_C2%PID_REELIN_PATHWAY	1.17123	0.472272	0.904524	0.887286	0.609325	0.996148	0.710429	0.981927	0.881466	0.796476	0.839899	0.918605
REGULATION OF VASCULATURE DEVELOPMENT%GOBP%GO:1901342	1.16892	0.476547	0.945606	0.840224	1.66143	0.148912	1.28275	0.417918	1.62427	0.170505	1.36288	0.338433
TRANSITION METAL ION HOMEOSTASIS%GOBP%GO:0055076	1.16892	0.47618	1.23691	0.431224	-1.0979	0.550429	-1.62716	0.0986686	-0.868362	0.779663	-1.51597	0.245349
RETINOID METABOLIC PROCESS%GOBP%GO:0001523	1.16829	0.477043	1.10684	0.606125	1.69121	0.139432	1.60633	0.14294	1.66546	0.14334	1.60665	0.0958859
CYTOCHROME P450 - ARRANGED BY SUBSTRATE TYPE%REACTOME DATABASE ID RELEASE 59%211897	1.16789	0.477465	1.24599	0.417285	1.06883	0.624618	1.38846	0.320908	1.13255	0.547077	1.34985	0.349861
NEUTROPHIL MIGRATION%GOBP%GO:1990266	1.16762	0.477602	1.60195	0.0752675	1.22138	0.455769	1.07722	0.652104	0.955592	0.728592	1.04476	0.689029
MONOCARBOXYLIC ACID METABOLIC PROCESS%GOBP%GO:0032787	1.16736	0.477714	0.926665	0.86378	1.35052	0.337375	1.11684	0.607136	1.28053	0.404613	1.22805	0.470805
POSITIVE REGULATION OF CHEMOTAXIS%GOBP%GO:0050921	1.16725	0.477544	1.53174	0.115234	1.11077	0.570923	0.792927	0.928508	0.973148	0.710113	0.873873	0.884427
ENDOSOME ORGANIZATION%GOBP%GO:0007032	1.16723	0.47721	1.20946	0.470511	0.827955	0.871684	0.897095	0.840388	1.04362	0.641454	0.947698	0.815545
NUCLEOTIDE BIOSYNTHETIC PROCESS%GOBP%GO:0009165	1.16692	0.477467	1.45047	0.171455	1.35014	0.337271	0.951312	0.788115	1.12184	0.561604	1.0609	0.666749
7-METHYLGUANOSINE RNA CAPPING%GOBP%GO:0009452	1.1668	0.477351	1.21293	0.465278	-1.20577	0.454795	-1.5927	0.11141	-1.36732	0.283752	-0.980483	0.747915
SULFUR COMPOUND METABOLIC PROCESS%GOBP%GO:0006790	1.16654	0.477492	1.1232	0.584897	1.06346	0.629227	0.94035	0.801544	1.05384	0.630924	1.06464	0.661324
TERPENOID METABOLIC PROCESS%GOBP%GO:0006721	1.16628	0.477628	0.994924	0.76779	1.6495	0.155798	1.52751	0.213686	1.57747	0.19838	1.44722	0.237762
RESPONSE TO OSMOTIC STRESS%GOBP%GO:0006970	1.16582	0.478145	1.05727	0.673377	1.37823	0.323237	1.42856	0.309303	1.56797	0.20161	1.52916	0.146426
TRIVALENT INORGANIC CATION TRANSPORT%GOBP%GO:0072512	1.16537	0.478707	1.36479	0.252522	-1.19439	0.462161	-1.28379	0.346191	-0.89289	0.755188	-1.03514	0.678932
TRAIL%IOB%TRAIL	1.16518	0.478705	1.05202	0.683651	0.960651	0.740078	1.18554	0.522519	1.08463	0.604494	1.16807	0.531328
CASPASE ACTIVATION VIA EXTRINSIC APOPTOTIC SIGNALLING PATHWAY%REACTOME%R-HSA-5357769.2	1.16379	0.481172	-0.690746	0.962594	1.2976	0.378301	1.50325	0.234303	1.4687	0.257322	1.32381	0.376988
PID_TRAIL_PATHWAY%MSIGDB_C2%PID_TRAIL_PATHWAY	1.16222	0.484027	0.98959	0.776944	-0.915883	0.760563	1.15819	0.556883	0.791538	0.882626	1.04769	0.685884
TRNA PROCESSING%GOBP%GO:0008033	1.16188	0.484355	1.38379	0.231796	-1.71149	0.259815	-1.95043	0.00718445	-1.42841	0.261542	-1.32833	0.390101
REGULATION OF INTERLEUKIN-17 PRODUCTION%GOBP%GO:0032660	1.16139	0.484963	0.938473	0.847244	1.34591	0.34116	1.38891	0.320478	1.18671	0.492252	1.25079	0.446728
INNER MITOCHONDRIAL MEMBRANE ORGANIZATION%GOBP%GO:0007007	1.16041	0.486596	1.53341	0.11444	-1.37708	0.367669	-1.47089	0.192456	-1.09695	0.492899	-0.565603	1
NECROTIC CELL DEATH%GOBP%GO:0070265	1.15993	0.487152	0.830522	0.938139	1.13469	0.542488	1.24799	0.454027	1.2489	0.435546	1.32894	0.371122
ACTIVATED TLR4 SIGNALLING%REACTOME DATABASE ID RELEASE 59%166054	1.15988	0.486859	0.946695	0.838927	0.806963	0.886786	0.823596	0.906872	1.05738	0.626891	0.889734	0.870063
POSITIVE REGULATION OF PURINE NUCLEOTIDE METABOLIC PROCESS%GOBP%GO:1900544	1.15954	0.487166	-0.889965	0.795683	1.24494	0.425515	1.08429	0.645247	1.20071	0.481476	0.841123	0.917245
CELLULAR RESPONSE TO INTERFERON-GAMMA%GOBP%GO:0071346	1.1592	0.487488	1.21609	0.460055	1.75629	0.115452	1.78311	0.0653419	1.67193	0.141085	1.79639	0.0246852
MODIFICATION OF MORPHOLOGY OR PHYSIOLOGY OF OTHER ORGANISM%GOBP%GO:0035821	1.15814	0.489229	1.28045	0.366396	0.648209	0.985935	0.606717	1	0.905063	0.774428	0.752992	0.970728
NEGATIVE REGULATION OF PROTEASOMAL UBIQUITIN-DEPENDENT PROTEIN CATABOLIC PROCESS%GOBP%GO:0032435	1.15754	0.490086	0.857194	0.922837	-0.609743	1	-0.891987	0.8469	-0.762134	0.894752	0.837153	0.92138
REGULATION OF OXIDATIVE STRESS-INDUCED CELL DEATH%GOBP%GO:1903201	1.1573	0.490134	1.24341	0.42159	0.898717	0.809173	-1.33868	0.295203	0.908193	0.772356	-1.0188	0.699243
CARGO TRAFFICKING TO THE PERICILIARY MEMBRANE%REACTOME DATABASE ID RELEASE 59%5620920	1.15693	0.490539	0.602105	0.998456	0.771952	0.916632	-0.834513	0.910422	0.979411	0.704192	0.786694	0.955051
HIV LIFE CYCLE%REACTOME DATABASE ID RELEASE 59%162587	1.15626	0.491502	1.04681	0.690023	-1.519	0.297188	-1.6336	0.0956396	-1.58934	0.194355	-1.27704	0.443058
TOLL LIKE RECEPTOR 2 (TLR2) CASCADE%REACTOME DATABASE ID RELEASE 59%181438	1.15593	0.491758	0.869008	0.911919	0.827004	0.872284	-0.925428	0.801835	1.0687	0.611896	-0.8475	0.912397
ST_DIFFERENTIATION_PATHWAY_IN_PC12_CELLS%MSIGDB_C2%ST_DIFFERENTIATION_PATHWAY_IN_PC12_CELLS	1.15588	0.491477	-1.01993	0.633183	1.14368	0.532616	1.30221	0.398191	1.25183	0.432945	1.30003	0.399652
ONCOGENE INDUCED SENESCENCE%REACTOME DATABASE ID RELEASE 59%2559585	1.15443	0.494106	0.688812	0.991574	-1.11227	0.537131	0.814067	0.913234	-0.980818	0.62987	-0.697663	0.997202
NUCLEOSIDE METABOLIC PROCESS%GOBP%GO:0009116	1.154	0.49457	0.996593	0.766746	1.21951	0.456169	-0.845947	0.902072	1.08029	0.609785	0.817065	0.93675
MYD88:MAL CASCADE INITIATED ON PLASMA MEMBRANE%REACTOME DATABASE ID RELEASE 59%166058	1.15366	0.494873	0.863991	0.91443	0.828952	0.870652	-0.929956	0.797449	1.05688	0.627407	-0.837157	0.915851
PROTEIN LOCALIZATION TO CILIUM%GOBP%GO:0061512	1.15352	0.494777	-0.918454	0.760619	0.958444	0.742395	0.890977	0.848524	1.05801	0.626798	0.908377	0.852044
LIPOPROTEIN BIOSYNTHETIC PROCESS%GOBP%GO:0042158	1.15332	0.494781	1.13159	0.576828	1.77453	0.105723	1.60166	0.146315	1.73147	0.121938	1.53103	0.146047
SIGNALING BY FGFR2%REACTOME%R-HSA-5654738.2	1.15301	0.495018	1.03404	0.711481	0.640834	0.988623	-0.923659	0.806133	0.778456	0.892219	-0.866688	0.898635
SMALL MOLECULE CATABOLIC PROCESS%GOBP%GO:0044282	1.15249	0.495652	1.12491	0.582763	0.931101	0.774705	-1.05838	0.618668	0.795018	0.879338	-0.9745	0.754593
BRANCHED-CHAIN AMINO ACID METABOLIC PROCESS%GOBP%GO:0009081	1.15096	0.498419	-1.1333	0.483305	-1.40259	0.355399	-1.81469	0.0348005	-1.5204	0.222635	-1.73277	0.128915
PIGMENT GRANULE ORGANIZATION%GOBP%GO:0048753	1.15096	0.498041	1.18621	0.500894	-0.996889	0.656784	-0.985476	0.720443	-0.838021	0.815301	0.836646	0.921214
HUNTINGTON DISEASE%PANTHER PATHWAY%P00029	1.15075	0.498063	1.09202	0.622949	-1.07112	0.577909	0.880821	0.860077	0.988718	0.691717	0.981371	0.770377
TRAF6 MEDIATED INDUCTION OF PROINFLAMMATORY CYTOKINES%REACTOME DATABASE ID RELEASE 59%168180	1.15001	0.499235	0.902986	0.884208	0.767497	0.918245	-0.932386	0.793208	1.02243	0.662859	-0.817695	0.935552
IMMUNOGLOBULIN MEDIATED IMMUNE RESPONSE%GOBP%GO:0016064	1.14993	0.498992	1.19475	0.489466	0.605646	0.996516	0.754934	0.954951	-0.988342	0.618865	0.710168	0.988595
MELANOSOME ORGANIZATION%GOBP%GO:0032438	1.14961	0.499244	1.19624	0.489413	-1.00605	0.647313	-0.987269	0.718895	-0.84707	0.805885	0.812771	0.941574
CLATHRIN-MEDIATED ENDOCYTOSIS%REACTOME DATABASE ID RELEASE 59%8856828	1.14958	0.498926	1.07884	0.642951	1.01038	0.684018	1.0392	0.695443	1.23447	0.448791	1.00635	0.737939
CARBOHYDRATE DERIVATIVE TRANSPORT%GOBP%GO:1901264	1.14935	0.498984	1.09641	0.619676	0.835714	0.865705	-0.827399	0.913355	1.08988	0.598102	0.908352	0.851674
MONOSACCHARIDE BIOSYNTHETIC PROCESS%GOBP%GO:0046364	1.14845	0.500529	1.2354	0.43335	-0.767763	0.931693	-0.997347	0.705429	-0.74876	0.907703	0.736667	0.977142
DENDRITIC CELL MIGRATION%GOBP%GO:0036336	1.14777	0.501535	0.617943	1	-1.07343	0.575588	0.594277	1	-0.828575	0.823901	0.612574	1
POSITIVE REGULATION OF CELL KILLING%GOBP%GO:0031343	1.14658	0.503619	1.38227	0.232515	1.74805	0.11285	1.91303	0.0191817	1.65937	0.148197	1.83305	0.0172204
POLYSACCHARIDE METABOLIC PROCESS%GOBP%GO:0005976	1.14654	0.503298	1.01953	0.734822	0.830121	0.869655	0.992407	0.750838	0.827476	0.850502	0.973111	0.78381
REGULATION OF RESPONSE TO CYTOKINE STIMULUS%GOBP%GO:0060759	1.1456	0.504848	1.0003	0.76319	1.08345	0.608465	1.24743	0.454501	1.17311	0.50483	1.28038	0.418134
PROTEIN HOMOOLIGOMERIZATION%GOBP%GO:0051260	1.1455	0.504673	1.18679	0.50041	1.00339	0.690518	1.02165	0.716878	1.07588	0.607546	1.11195	0.599445
HALLMARK_PANCREAS_BETA_CELLS%MSIGDB_C2%HALLMARK_PANCREAS_BETA_CELLS	1.14547	0.504337	1.06846	0.659989	0.971094	0.727292	-1.14851	0.486134	-0.945117	0.680323	-1.00639	0.715014
REGULATION OF INTERLEUKIN-12 PRODUCTION%GOBP%GO:0032655	1.14463	0.505722	0.849505	0.930119	1.13958	0.537275	0.817096	0.912255	1.21784	0.465264	0.875261	0.883715
TOLL LIKE RECEPTOR TLR1:TLR2 CASCADE%REACTOME DATABASE ID RELEASE 59%168179	1.14449	0.505634	0.875191	0.902115	0.832403	0.868836	-0.929011	0.797514	1.07818	0.607142	-0.848144	0.912501
BICARBONATE TRANSPORT%GOBP%GO:0015701	1.14412	0.506038	1.1413	0.566831	0.859238	0.843377	-0.976232	0.730427	1.14136	0.535112	-1.08081	0.634917
REGULATION OF ANGIOGENESIS%GOBP%GO:0045765	1.14335	0.507212	1.07326	0.649964	1.72815	0.120153	1.37204	0.336274	1.67308	0.141235	1.50948	0.161955
ANTIGEN PROCESSING AND PRESENTATION OF EXOGENOUS PEPTIDE ANTIGEN VIA MHC CLASS II%GOBP%GO:0019886	1.14307	0.507385	-1.07962	0.550147	0.999862	0.69236	1.10624	0.618526	1.08552	0.604918	1.14912	0.558432
NUCLEAR ENVELOPE REASSEMBLY%GOBP%GO:0031468	1.14292	0.507296	1.45569	0.168216	-1.47484	0.321917	-1.37877	0.258138	-1.53676	0.224641	-0.849294	0.914153
TRNA METHYLATION%GOBP%GO:0030488	1.14269	0.507375	0.687982	0.990726	-1.22616	0.436439	-1.58782	0.114213	-0.611803	0.980104	-1.29245	0.426285
HDR THROUGH HOMOLOGOUS RECOMBINATION (HRR)%REACTOME%R-HSA-5685942.1	1.14241	0.507587	0.799402	0.955502	-1.05043	0.595363	-1.0809	0.582788	-1.1762	0.423125	-0.941138	0.796827
REGULATION OF ENDOPLASMIC RETICULUM UNFOLDED PROTEIN RESPONSE%GOBP%GO:1900101	1.14182	0.508396	1.17147	0.521547	-0.939169	0.723297	0.853235	0.884299	0.838901	0.838302	1.02	0.721281
COPI-DEPENDENT GOLGI-TO-ER RETROGRADE TRAFFIC%REACTOME%R-HSA-6811434.1	1.14124	0.509221	-1.10778	0.511681	0.867282	0.836754	1.29672	0.400872	1.07826	0.60733	1.48569	0.189107
TOLL LIKE RECEPTOR 4 (TLR4) CASCADE%REACTOME DATABASE ID RELEASE 59%166016	1.14046	0.510451	0.992741	0.771072	0.884744	0.819663	0.869816	0.870802	1.12997	0.549479	0.929522	0.830348
CELLULAR CARBOHYDRATE METABOLIC PROCESS%GOBP%GO:0044262	1.13947	0.512185	0.898389	0.885833	0.697457	0.96101	0.713486	0.980039	0.927087	0.755968	0.821732	0.934721
PID_P75_NTR_PATHWAY%MSIGDB_C2%PID_P75_NTR_PATHWAY	1.13907	0.512662	0.861722	0.917337	1.30649	0.371213	1.18789	0.519556	1.16498	0.512305	1.15484	0.548892
REGULATION OF CYSTEINE-TYPE ENDOPEPTIDASE ACTIVITY INVOLVED IN APOPTOTIC PROCESS%GOBP%GO:0043281	1.13672	0.517198	1.04619	0.690699	1.37047	0.327176	1.19432	0.515962	1.3966	0.293726	1.19556	0.497438
ANTIGEN PROCESSING AND PRESENTATION OF PEPTIDE ANTIGEN VIA MHC CLASS II%GOBP%GO:0002495	1.13636	0.517561	-1.05502	0.586569	1.00831	0.685453	1.12471	0.592498	1.08321	0.606091	1.12736	0.582144
TOLL LIKE RECEPTOR TLR6:TLR2 CASCADE%REACTOME DATABASE ID RELEASE 59%168188	1.13602	0.517864	0.86639	0.911054	0.822615	0.871016	-0.926137	0.801459	1.0723	0.610069	-0.839453	0.91472
SYNTHESIS OF BILE ACIDS AND BILE SALTS VIA 7ALPHA-HYDROXYCHOLESTEROL%REACTOME DATABASE ID RELEASE 59%193368	1.13601	0.517486	1.41435	0.205126	1.36409	0.329827	1.62493	0.136937	1.51203	0.234101	1.71232	0.0525244
POSITIVE REGULATION OF INTERLEUKIN-2 PRODUCTION%GOBP%GO:0032743	1.13572	0.517695	1.07026	0.656158	1.47427	0.265318	1.69066	0.093905	1.60819	0.18046	1.66665	0.0660221
SPLICEOSOMAL COMPLEX ASSEMBLY%GOBP%GO:0000245	1.13543	0.517918	1.6252	0.0635882	-1.40709	0.35167	-0.748105	0.96815	-1.03753	0.556272	0.587908	1
MATURATION OF SSU-RRNA%GOBP%GO:0030490	1.13534	0.517713	1.66959	0.0470237	-1.63181	0.286964	-1.77585	0.0458518	-1.50814	0.228194	-1.32071	0.395311
E2F MEDIATED REGULATION OF DNA REPLICATION%REACTOME%R-HSA-113510.2	1.13478	0.518514	-1.53135	0.173639	0.372377	1	-1.15834	0.477127	-0.550843	0.994199	-0.824767	0.928102
GPCR LIGAND BINDING%REACTOME%R-HSA-500792.2	1.13302	0.521787	1.0162	0.740249	1.38535	0.323972	1.19075	0.517917	1.28793	0.395638	1.14276	0.566812
SYNTHESIS OF PC%REACTOME%R-HSA-1483191.4	1.13255	0.522369	0.688727	0.991251	-0.826007	0.879353	-1.2929	0.338735	0.785772	0.887454	-1.17333	0.544149
NEGATIVE REGULATION OF CYTOKINE-MEDIATED SIGNALING PATHWAY%GOBP%GO:0001960	1.131	0.525206	1.37621	0.239552	0.630386	0.99254	1.22478	0.472276	1.19958	0.482146	1.20978	0.484224
BIOCARTA_MCM_PATHWAY%MSIGDB_C2%BIOCARTA_MCM_PATHWAY	1.1308	0.525284	-1.76378	0.0698405	-1.10839	0.541407	-1.50339	0.167926	-1.00024	0.603997	-1.32739	0.390761
BIOCARTA_CTLA4_PATHWAY%MSIGDB_C2%BIOCARTA_CTLA4_PATHWAY	1.12789	0.531184	1.21963	0.45524	1.37235	0.327433	1.43953	0.299783	1.67812	0.145158	1.62876	0.0836867
NEGATIVE REGULATION OF APOPTOTIC SIGNALING PATHWAY%GOBP%GO:2001234	1.12787	0.530817	1.1883	0.498911	0.935656	0.772228	1.17704	0.529589	1.09635	0.590219	1.32547	0.375269
NEUTROPHIL CHEMOTAXIS%GOBP%GO:0030593	1.12733	0.531572	1.59976	0.0759764	1.20047	0.473157	1.03622	0.698393	0.957352	0.726721	0.997735	0.749977
MELANOSOME LOCALIZATION%GOBP%GO:0032400	1.12707	0.531746	-0.910742	0.766904	-1.26199	0.425957	-1.28647	0.34473	-1.28555	0.335048	-1.17529	0.541777
NUCLEOTIDE-BINDING DOMAIN, LEUCINE RICH REPEAT CONTAINING RECEPTOR (NLR) SIGNALING PATHWAYS%REACTOME DATABASE ID RELEASE 59%168643	1.12702	0.531443	0.81386	0.947941	1.22543	0.452798	1.38369	0.325702	1.20919	0.473469	1.18707	0.505134
MAP KINASE ACTIVATION IN TLR CASCADE%REACTOME DATABASE ID RELEASE 59%450294	1.12698	0.531126	-0.948663	0.722421	0.782319	0.907877	-0.838504	0.906303	1.00172	0.677786	-0.833282	0.919061
ANTIGEN PROCESSING AND PRESENTATION OF PEPTIDE OR POLYSACCHARIDE ANTIGEN VIA MHC CLASS II%GOBP%GO:0002504	1.1257	0.533486	-1.07083	0.564768	1.00003	0.693391	1.11097	0.612062	1.0708	0.611505	1.14194	0.566782
CYTOSOLIC CALCIUM ION TRANSPORT%GOBP%GO:0060401	1.12431	0.536089	0.911043	0.880989	1.31095	0.369856	-0.999567	0.703137	1.4732	0.254983	-1.04072	0.674168
REGULATION OF CYTOKINE-MEDIATED SIGNALING PATHWAY%GOBP%GO:0001959	1.12319	0.538103	1.04848	0.686519	1.141	0.535459	1.39693	0.315507	1.21177	0.470276	1.34328	0.354595
INNATE IMMUNE RESPONSE%GOBP%GO:0045087	1.1228	0.538541	1.02316	0.729014	1.36466	0.330374	1.46118	0.280826	1.3303	0.354029	1.45203	0.23261
POSITIVE REGULATION OF T CELL PROLIFERATION%GOBP%GO:0042102	1.1226	0.538549	0.717592	0.986168	1.0915	0.598496	1.23615	0.458616	1.11262	0.570685	1.26853	0.428607
REGULATION OF T CELL CYTOKINE PRODUCTION%GOBP%GO:0002724	1.12242	0.538523	-0.840036	0.859996	1.24943	0.422105	1.06865	0.657443	1.02091	0.663987	0.829269	0.930928
PROTEIN UBIQUITINATION INVOLVED IN UBIQUITIN-DEPENDENT PROTEIN CATABOLIC PROCESS%GOBP%GO:0042787	1.12215	0.538691	-0.994248	0.66649	-0.835796	0.868582	-0.822471	0.91779	0.743231	0.915734	-0.776894	0.964058
TELOMERE MAINTENANCE%GOBP%GO:0000723	1.12185	0.538911	0.931626	0.857398	-1.24376	0.432569	-1.39032	0.248454	-1.53425	0.223183	-1.35147	0.366541
CELLULAR RESPONSE TO EPIDERMAL GROWTH FACTOR STIMULUS%GOBP%GO:0071364	1.12148	0.539322	-0.749842	0.929695	1.42699	0.293034	1.10529	0.618914	1.46387	0.260508	0.99856	0.749058
INFLAMMATORY RESPONSE%GOBP%GO:0006954	1.12039	0.541326	1.47319	0.153917	1.46933	0.266271	1.42638	0.307592	1.41007	0.285827	1.36003	0.342001
CELLULAR RESPONSE TO MECHANICAL STIMULUS%GOBP%GO:0071260	1.11927	0.543286	1.45734	0.167108	1.51884	0.233008	1.33992	0.365846	1.66699	0.145922	1.32926	0.371553
COENZYME METABOLIC PROCESS%GOBP%GO:0006732	1.11863	0.54433	-0.954423	0.714233	0.980145	0.716586	-1.30573	0.324637	0.952385	0.731495	-1.27288	0.44578
ANTIMICROBIAL HUMORAL RESPONSE%GOBP%GO:0019730	1.11854	0.544113	0.832425	0.938011	-1.06105	0.587554	-1.60771	0.104597	-1.19528	0.405956	-1.57166	0.216082
RESPONSE TO CARBOHYDRATE%GOBP%GO:0009743	1.11709	0.546846	1.64112	0.056864	1.62095	0.175057	1.26103	0.443019	1.51939	0.232937	1.30946	0.390605
POSITIVE REGULATION OF ALPHA-BETA T CELL ACTIVATION%GOBP%GO:0046635	1.11639	0.547898	1.14246	0.566099	1.28939	0.382546	1.81487	0.0565814	1.16402	0.512333	1.72593	0.0472914
DNA RECOMBINATION%GOBP%GO:0006310	1.11606	0.548222	0.974304	0.796597	-1.28208	0.41463	-1.09503	0.562009	-1.36149	0.285549	-0.951535	0.786036
MAINTENANCE OF LOCATION%GOBP%GO:0051235	1.11594	0.548103	-1.0004	0.661631	-1.00034	0.655857	-0.947429	0.770741	-0.934143	0.697935	-1.21328	0.509624
CELLULAR METAL ION HOMEOSTASIS%GOBP%GO:0006875	1.11444	0.55094	1.13851	0.569481	1.1034	0.581192	-1.21343	0.416511	1.19268	0.485271	-1.22227	0.502088
NEGATIVE REGULATION OF CELL ACTIVATION%GOBP%GO:0050866	1.11379	0.551943	1.09796	0.61883	1.33909	0.345431	1.2984	0.402581	1.19303	0.485173	1.10758	0.605476
ADENYLATE CYCLASE-MODULATING G-PROTEIN COUPLED RECEPTOR SIGNALING PATHWAY%GOBP%GO:0007188	1.11343	0.552348	-1.17684	0.433669	1.41714	0.295384	1.50195	0.236272	1.41533	0.28196	1.07461	0.648528
MRNA SPLICE SITE SELECTION%GOBP%GO:0006376	1.11308	0.552705	1.69044	0.0396649	-1.25075	0.429555	-0.43576	1	-0.703706	0.941696	0.772427	0.963565
SINGLE-ORGANISM MEMBRANE FUSION%GOBP%GO:0044801	1.11262	0.553297	1.07359	0.649557	0.812567	0.881027	0.936705	0.802068	0.959324	0.725429	1.03237	0.705115
CELLULAR ION HOMEOSTASIS%GOBP%GO:0006873	1.11197	0.554306	1.15364	0.546652	1.09099	0.599348	-1.13384	0.506357	1.17806	0.498484	-1.13564	0.576608
NEGATIVE REGULATION OF RELEASE OF CYTOCHROME C FROM MITOCHONDRIA%GOBP%GO:0090201	1.11141	0.555107	1.23326	0.436635	-1.72206	0.268475	-1.17742	0.457038	-1.49067	0.242116	-0.866494	0.898581
VACUOLAR ACIDIFICATION%GOBP%GO:0007035	1.1111	0.555369	1.5111	0.128329	-0.752355	0.945367	1.01874	0.719633	0.780059	0.891762	1.32075	0.378041
VESICLE FUSION%GOBP%GO:0006906	1.10998	0.557422	1.08266	0.637459	0.990312	0.7035	1.23822	0.457575	1.17858	0.497643	1.28877	0.408198
REGULATION OF CYTOKINE BIOSYNTHETIC PROCESS%GOBP%GO:0042035	1.10948	0.558079	1.11206	0.60211	1.02391	0.668714	1.11416	0.609529	1.34444	0.340536	1.15514	0.549553
NEGATIVE REGULATION OF CELLULAR RESPONSE TO TRANSFORMING GROWTH FACTOR BETA STIMULUS%GOBP%GO:1903845	1.10787	0.561202	-1.29447	0.313204	0.833907	0.866853	0.749207	0.95881	-0.925626	0.710476	-0.908126	0.844708
PID_DNA_PK_PATHWAY%MSIGDB_C2%PID_DNA_PK_PATHWAY	1.10777	0.56103	1.10754	0.605252	1.12211	0.558526	1.28544	0.415441	1.24627	0.437761	0.884186	0.875219
GRANULOCYTE CHEMOTAXIS%GOBP%GO:0071621	1.1074	0.561438	1.56727	0.0922379	1.15987	0.513172	1.12832	0.587905	0.983656	0.700502	1.08082	0.639077
CELLULAR CATION HOMEOSTASIS%GOBP%GO:0030003	1.10702	0.561926	1.1898	0.497088	1.08592	0.605678	-1.12548	0.515781	1.18279	0.493893	-1.08686	0.628321
ANATOMICAL STRUCTURE HOMEOSTASIS%GOBP%GO:0060249	1.10689	0.561817	0.930817	0.85845	1.12136	0.558104	1.04229	0.691337	0.895523	0.783138	0.861411	0.894142
NECROPTOTIC PROCESS%GOBP%GO:0070266	1.10678	0.561634	0.785459	0.961875	1.34301	0.344047	1.35609	0.354703	1.4616	0.262608	1.35551	0.343876
INTRACILIARY TRANSPORT%GOBP%GO:0042073	1.10609	0.562769	-1.14785	0.467847	-1.18978	0.468573	-1.42148	0.22363	-0.545804	0.99469	-1.53811	0.2287
REGULATION OF T CELL DIFFERENTIATION%GOBP%GO:0045580	1.10594	0.562671	1.10144	0.613008	1.30373	0.3718	1.7254	0.0832683	1.2627	0.426327	1.75059	0.0395522
PIGMENT GRANULE LOCALIZATION%GOBP%GO:0051875	1.10571	0.562781	-0.894493	0.787979	-1.27838	0.414023	-1.29868	0.331456	-1.27045	0.342769	-1.24947	0.473946
NEGATIVE REGULATION OF CELLULAR RESPONSE TO OXIDATIVE STRESS%GOBP%GO:1900408	1.10459	0.56479	1.13545	0.573134	0.916207	0.7922	-1.25692	0.372756	0.899205	0.779677	-0.917053	0.828565
GENE SILENCING%GOBP%GO:0016458	1.10402	0.565623	0.696481	0.990301	-0.981006	0.679218	-1.01663	0.680424	-1.30275	0.323549	-1.02541	0.690599
CELLULAR CALCIUM ION HOMEOSTASIS%GOBP%GO:0006874	1.10396	0.565355	1.08364	0.636731	1.21761	0.457796	1.09092	0.637976	1.25248	0.433141	0.969987	0.787686
CGMP METABOLIC PROCESS%GOBP%GO:0046068	1.10374	0.565406	0.767617	0.968012	1.78316	0.10559	1.39655	0.315786	1.70274	0.138494	1.11287	0.598845
GENE SILENCING BY RNA%GOBP%GO:0031047	1.10336	0.565797	-0.891811	0.793065	-0.854372	0.842485	-0.850844	0.896656	-1.20393	0.40366	-0.974553	0.755479
POSITIVE REGULATION OF DNA BINDING%GOBP%GO:0043388	1.10274	0.56672	1.40426	0.212926	-1.37583	0.367536	-0.862238	0.881702	-1.2824	0.336865	0.688048	0.993954
INTRACILIARY TRANSPORT INVOLVED IN CILIUM ASSEMBLY%GOBP%GO:0035735	1.10235	0.56712	-1.18362	0.425898	-1.28563	0.414282	-1.51914	0.15764	-0.685151	0.956202	-1.61684	0.202052
CYTOPLASMIC SEQUESTERING OF PROTEIN%GOBP%GO:0051220	1.10233	0.566755	0.825045	0.944695	-1.14412	0.502873	-0.688664	0.987614	-1.08236	0.511044	0.74884	0.972148
REGULATION OF DNA DAMAGE RESPONSE, SIGNAL TRANSDUCTION BY P53 CLASS MEDIATOR%GOBP%GO:0043516	1.10056	0.570294	1.12671	0.581304	1.54005	0.224487	1.35097	0.356249	1.52753	0.228405	1.5655	0.119766
REGULATION OF MITOCHONDRIAL MEMBRANE PERMEABILITY%GOBP%GO:0046902	1.09986	0.571487	1.52163	0.12121	1.00319	0.69028	1.08972	0.638573	1.13559	0.542148	1.14184	0.566584
NEGATIVE REGULATION OF CELL GROWTH%GOBP%GO:0030308	1.09983	0.571156	1.02902	0.718194	1.38037	0.323095	1.34217	0.362641	1.22158	0.461	1.23846	0.462381
PROTEIN REFOLDING%GOBP%GO:0042026	1.09963	0.571182	1.16	0.536481	1.17649	0.496286	0.928323	0.807613	1.09266	0.593762	1.13865	0.570986
REGULATION OF MEMBRANE PERMEABILITY%GOBP%GO:0090559	1.09962	0.570781	1.51673	0.124391	0.99026	0.703253	1.04076	0.693814	1.11917	0.562649	1.10036	0.611644
MISCELLANEOUS TRANSPORT AND BINDING EVENTS%REACTOME%R-HSA-5223345.2	1.09882	0.572101	0.706385	0.989593	-1.9943	0.290524	-1.7405	0.0567074	-1.92498	0.100622	-1.54134	0.225914
REGULATION OF ESTABLISHMENT OF PROTEIN LOCALIZATION TO MITOCHONDRION%GOBP%GO:1903747	1.09773	0.574153	1.42354	0.196617	-0.880535	0.810964	-0.97724	0.729636	0.877682	0.800989	-0.891393	0.864072
CATION HOMEOSTASIS%GOBP%GO:0055080	1.09705	0.57532	1.17389	0.518179	1.05362	0.640271	-1.1223	0.521121	1.16626	0.510414	-1.11861	0.587222
HISTONE H2A UBIQUITINATION%GOBP%GO:0033522	1.09674	0.575618	-1.05831	0.581627	-1.20614	0.455153	-0.740816	0.972421	-0.995004	0.611608	-0.847666	0.913054
MITOCHONDRIAL MEMBRANE ORGANIZATION%GOBP%GO:0007006	1.09632	0.576126	1.73298	0.0279529	0.87952	0.826302	0.838965	0.893003	0.981783	0.702633	1.0182	0.723528
CILIUM ORGANIZATION%GOBP%GO:0044782	1.09596	0.576497	-1.06925	0.567401	-0.889213	0.799514	-1.29256	0.337883	0.760534	0.903407	-1.32136	0.39461
NEGATIVE REGULATION OF IMMUNE SYSTEM PROCESS%GOBP%GO:0002683	1.09568	0.576693	1.0829	0.637255	1.11921	0.560223	1.18581	0.5223	1.01585	0.667353	1.10468	0.606515
PHOSPHATIDYLCHOLINE METABOLIC PROCESS%GOBP%GO:0046470	1.09484	0.578155	0.718877	0.986335	-0.691849	0.976363	-1.42554	0.22237	0.7751	0.893593	-1.28235	0.434634
MITOCHONDRIAL CALCIUM ION HOMEOSTASIS%GOBP%GO:0051560	1.09471	0.578009	1.20554	0.476397	-0.532171	1	-0.647725	0.990722	-0.462591	0.998936	-0.595984	1
REGULATION OF RESPONSE TO OXIDATIVE STRESS%GOBP%GO:1902882	1.09457	0.577922	1.05603	0.675795	1.03597	0.656886	-1.12428	0.518192	0.994717	0.68576	-0.841299	0.915942
HALLMARK_ALLOGRAFT_REJECTION%MSIGDB_C2%HALLMARK_ALLOGRAFT_REJECTION	1.09398	0.578832	1.02027	0.733846	1.66864	0.149318	1.66977	0.112737	1.65528	0.152784	1.74382	0.0416387
ANCHORING OF THE BASAL BODY TO THE PLASMA MEMBRANE%REACTOME DATABASE ID RELEASE 59%5620912	1.09387	0.578633	0.615911	0.999858	-0.728987	0.959156	-0.715058	0.981933	-0.706517	0.940081	-0.845928	0.912727
MITOCHONDRIAL TRNA AMINOACYLATION%REACTOME%R-HSA-379726.1	1.09378	0.578406	0.553734	1	-1.68422	0.256125	-1.78567	0.0446866	-1.6782	0.177059	-1.52845	0.232907
TRANSPORT OF INORGANIC CATIONS ANIONS AND AMINO ACIDS OLIGOPEPTIDES%REACTOME%R-HSA-425393.2	1.09376	0.578036	1.05001	0.684774	1.29047	0.383411	1.20822	0.496832	1.55265	0.212118	1.42651	0.262367
NOD1 2 SIGNALING PATHWAY%REACTOME DATABASE ID RELEASE 59%168638	1.09321	0.578901	0.876276	0.901571	0.931346	0.774919	1.03656	0.698364	0.918235	0.76278	0.91153	0.84983
INORGANIC ION HOMEOSTASIS%GOBP%GO:0098771	1.09281	0.579326	1.15345	0.54666	1.10005	0.58462	0.988124	0.754544	1.18646	0.491691	-1.10538	0.604979
MICROTUBULE-BASED MOVEMENT%GOBP%GO:0007018	1.09267	0.579217	0.892061	0.890057	0.658387	0.981508	-0.915126	0.818229	0.816057	0.861103	-0.871216	0.894031
ESTABLISHMENT OF ORGANELLE LOCALIZATION%GOBP%GO:0051656	1.0926	0.578965	0.916883	0.877734	0.762082	0.9208	1.11113	0.612096	0.848491	0.830454	1.08867	0.626016
GLOBAL GENOME NUCLEOTIDE EXCISION REPAIR (GG-NER)%REACTOME%R-HSA-5696399.1	1.09249	0.578802	1.46458	0.160525	-1.52873	0.30105	-1.40059	0.242397	-1.47054	0.250707	-0.986619	0.740819
REGULATION OF CELLULAR RESPONSE TO OXIDATIVE STRESS%GOBP%GO:1900407	1.0922	0.579033	1.16412	0.531887	1.03498	0.658508	-1.14881	0.486865	0.998183	0.681014	-0.868217	0.898633
REGULATION OF MACROAUTOPHAGY%GOBP%GO:0016241	1.09189	0.579295	1.29548	0.345005	-1.05726	0.588783	0.631667	1	0.763785	0.901451	0.87754	0.882263
REGULATION OF DEFENSE RESPONSE TO VIRUS BY HOST%GOBP%GO:0050691	1.09166	0.579432	-1.18626	0.423311	1.44213	0.281013	1.17492	0.532114	1.48404	0.25324	0.791643	0.95416
BIOCARTA_VEGF_PATHWAY%MSIGDB_C2%BIOCARTA_VEGF_PATHWAY	1.09162	0.579112	0.967357	0.804712	1.1987	0.474946	1.14487	0.570505	1.14271	0.533426	0.877007	0.882249
CELLULAR RESPONSE TO FIBROBLAST GROWTH FACTOR STIMULUS%GOBP%GO:0044344	1.09094	0.580252	1.00068	0.762694	1.224	0.453727	1.01615	0.723353	1.16994	0.50776	0.909845	0.850992
NUCLEOTIDE EXCISION REPAIR%REACTOME%R-HSA-5696398.2	1.09071	0.580352	1.41736	0.202818	-1.67572	0.260945	-1.51885	0.157516	-1.60501	0.189736	-1.03225	0.682179
ISOPRENOID METABOLIC PROCESS%GOBP%GO:0006720	1.09048	0.580452	-1.1885	0.421481	1.53663	0.225976	1.34901	0.355629	1.37357	0.313195	1.20728	0.483354
REGULATION OF TP53 ACTIVITY THROUGH PHOSPHORYLATION%REACTOME DATABASE ID RELEASE 59%6804756	1.09035	0.580322	0.731573	0.981704	-1.29695	0.405522	-1.33251	0.302004	-1.48449	0.242501	-1.14111	0.572183
NEGATIVE REGULATION OF TRANSFORMING GROWTH FACTOR BETA RECEPTOR SIGNALING PATHWAY%GOBP%GO:0030512	1.08943	0.58201	-1.30116	0.308266	0.827594	0.871949	0.749989	0.958562	-0.932623	0.700583	-0.899469	0.854351
NEGATIVE REGULATION OF I-KAPPAB KINASE/NF-KAPPAB SIGNALING%GOBP%GO:0043124	1.08914	0.582204	-1.20597	0.398594	1.20162	0.472421	0.928811	0.807635	1.13133	0.548453	0.926106	0.834793
REGULATION OF FATTY ACID METABOLIC PROCESS%GOBP%GO:0019217	1.08743	0.585696	0.848828	0.930129	-0.983203	0.676351	-1.01535	0.681404	-1.20187	0.404773	-0.855904	0.908284
POSITIVE REGULATION OF ESTABLISHMENT OF PROTEIN LOCALIZATION TO MITOCHONDRION%GOBP%GO:1903749	1.0869	0.586465	1.49901	0.135806	-1.02621	0.625792	-0.994252	0.708583	0.784966	0.8874	-0.939475	0.79645
PROTEIN STABILIZATION%GOBP%GO:0050821	1.08687	0.586119	1.36496	0.252557	-1.23717	0.435192	-0.995589	0.706864	-1.17429	0.423646	0.755413	0.970759
LOSS OF PROTEINS REQUIRED FOR INTERPHASE MICROTUBULE ORGANIZATIONåÊFROM THE CENTROSOME%REACTOME%R-HSA-380284.1	1.08632	0.586884	0.708066	0.989433	-0.940044	0.724085	-0.686105	0.987901	-0.956882	0.662101	-0.840128	0.915379
PROTEIN TRANSPORT ALONG MICROTUBULE%GOBP%GO:0098840	1.08548	0.588262	-1.10857	0.511909	-1.16238	0.489954	-1.44434	0.213509	-0.532842	0.99589	-1.51337	0.24484
LOSS OF NLP FROM MITOTIC CENTROSOMES%REACTOME DATABASE ID RELEASE 59%380259	1.08536	0.588129	0.703743	0.989904	-0.946308	0.720638	-0.678633	0.990519	-0.962421	0.653759	-0.829388	0.923729
POSITIVE REGULATION OF VIRAL RELEASE FROM HOST CELL%GOBP%GO:1902188	1.08533	0.587773	0.603097	1	0.594697	0.997252	-0.913987	0.819171	-0.731642	0.922016	0.566551	1
CALCIUM ION TRANSPORT INTO CYTOSOL%GOBP%GO:0060402	1.08485	0.588373	1.11194	0.601509	1.3751	0.325907	0.865581	0.872211	1.57871	0.198571	-1.04942	0.671864
NEGATIVE REGULATION OF OXIDATIVE STRESS-INDUCED CELL DEATH%GOBP%GO:1903202	1.08454	0.588681	1.16516	0.531526	0.93264	0.773976	-1.2501	0.378383	0.906087	0.774319	-0.892011	0.863453
CALCIUM ION HOMEOSTASIS%GOBP%GO:0055074	1.08373	0.590095	1.07494	0.647767	1.21181	0.46036	1.09905	0.626409	1.25575	0.432677	0.985164	0.76807
POSITIVE REGULATION OF FIBROBLAST PROLIFERATION%GOBP%GO:0048146	1.0836	0.589958	1.06119	0.668039	-1.13582	0.512629	-1.33918	0.294882	1.04194	0.642907	-1.34466	0.3744
PREASSEMBLY OF GPI ANCHOR IN ER MEMBRANE%GOBP%GO:0016254	1.08356	0.589627	1.11133	0.60267	-1.01831	0.633729	-0.704321	0.983078	-0.444556	0.999299	-0.741363	0.982704
CELLULAR DIVALENT INORGANIC CATION HOMEOSTASIS%GOBP%GO:0072503	1.08228	0.59216	1.02804	0.720358	1.19463	0.478227	1.086	0.643127	1.2302	0.453473	0.992501	0.754738
REGULATION OF PEPTIDASE ACTIVITY%GOBP%GO:0052547	1.08157	0.59334	1.20135	0.48199	1.38739	0.322219	1.2097	0.493781	1.32245	0.362034	1.18675	0.5055
NEGATIVE REGULATION OF RESPONSE TO BIOTIC STIMULUS%GOBP%GO:0002832	1.08147	0.593149	1.14256	0.566292	-1.17314	0.481731	0.75695	0.954508	-0.847437	0.805663	-0.856127	0.908809
DEFENSE RESPONSE TO BACTERIUM%GOBP%GO:0042742	1.08129	0.593166	1.17431	0.517544	0.870827	0.833172	-1.08387	0.57932	0.950446	0.732955	-0.993028	0.734486
PEROXISOME ORGANIZATION%GOBP%GO:0007031	1.08097	0.593473	-1.01833	0.634787	-0.821786	0.881928	-1.24498	0.383205	0.493383	0.996892	-1.12824	0.582151
REGULATION OF ENDOPEPTIDASE ACTIVITY%GOBP%GO:0052548	1.08053	0.594026	1.11262	0.601504	1.42943	0.289864	1.24042	0.457179	1.38736	0.301247	1.18881	0.503474
CITRIC ACID CYCLE (TCA CYCLE)%REACTOME%R-HSA-71403.1	1.08048	0.593737	0.817325	0.947229	-1.40833	0.352925	-1.66065	0.0819458	-1.32512	0.309764	-1.12189	0.586736
REGULATION OF ATP METABOLIC PROCESS%GOBP%GO:1903578	1.07975	0.594922	-0.864772	0.830313	-1.35379	0.382894	-1.13759	0.501898	-1.28311	0.336555	-1.28946	0.429501
TYPE I INTERFERON SIGNALING PATHWAY%GOBP%GO:0060337	1.07939	0.59532	-1.11841	0.50003	1.58423	0.198955	1.39482	0.314128	1.55789	0.208834	1.38507	0.3118
REGULATION OF CYSTEINE-TYPE ENDOPEPTIDASE ACTIVITY%GOBP%GO:2000116	1.07895	0.595911	1.04184	0.699339	1.35971	0.330678	1.26612	0.435507	1.40309	0.291155	1.28081	0.41871
ION HOMEOSTASIS%GOBP%GO:0050801	1.07875	0.595947	1.12786	0.579215	1.0998	0.584486	0.972257	0.767083	1.19712	0.483701	-1.14632	0.56546
SIGNALING BY FGFR%REACTOME%R-HSA-190236.1	1.07857	0.595947	0.901006	0.886388	0.617772	0.994545	-0.82985	0.911604	0.76146	0.902765	-0.840423	0.915779
CELLULAR PIGMENTATION%GOBP%GO:0033059	1.07853	0.595631	1.07491	0.647394	-1.28133	0.414163	-1.19728	0.433503	-1.22914	0.37796	-1.06078	0.657468
REGULATION OF CD4-POSITIVE, ALPHA-BETA T CELL ACTIVATION%GOBP%GO:2000514	1.0783	0.595722	1.17461	0.51725	1.33382	0.349725	1.81064	0.0555151	1.29194	0.391955	1.63607	0.0796452
CILIUM ASSEMBLY%GOBP%GO:0060271	1.0779	0.596218	-1.08734	0.538633	-0.880513	0.810504	-1.31709	0.313618	0.766562	0.901819	-1.32515	0.39125
REGULATION OF PROTEIN EXIT FROM ENDOPLASMIC RETICULUM%GOBP%GO:0070861	1.07765	0.596368	0.918138	0.877183	0.885235	0.819774	0.855928	0.880972	1.02904	0.6569	1.05358	0.679876
APOPTOTIC PROCESS%GOBP%GO:0006915	1.0774	0.596541	1.31554	0.316313	1.21976	0.456004	1.35005	0.355513	1.29221	0.392191	1.38752	0.308647
RHO GTPASE EFFECTORS%REACTOME%R-HSA-195258.1	1.07622	0.598845	0.664739	0.993798	0.743232	0.933723	0.922276	0.810953	-0.898112	0.749562	0.81219	0.941032
PID_P53_DOWNSTREAM_PATHWAY%MSIGDB_C2%PID_P53_DOWNSTREAM_PATHWAY	1.07609	0.598703	1.23896	0.4274	1.38363	0.323616	1.13843	0.578245	1.39395	0.294744	1.11345	0.599526
POSITIVE REGULATION OF INTERFERON-BETA PRODUCTION%GOBP%GO:0032728	1.07474	0.601391	0.776864	0.96292	0.550443	1	0.824241	0.906409	1.01189	0.671954	0.881754	0.877545
FEMALE PREGNANCY%GOBP%GO:0007565	1.07465	0.601188	1.20241	0.481244	1.58343	0.198751	1.58256	0.162578	1.51033	0.23531	1.60882	0.0959669
POSITIVE REGULATION OF RECEPTOR-MEDIATED ENDOCYTOSIS%GOBP%GO:0048260	1.07384	0.602585	0.591452	1	1.45344	0.278025	1.3334	0.365584	1.45668	0.26674	1.19099	0.501699
ASPARTATE FAMILY AMINO ACID CATABOLIC PROCESS%GOBP%GO:0009068	1.07367	0.602566	1.13603	0.572125	1.05997	0.63333	-0.810636	0.929278	1.05853	0.626702	0.860954	0.894713
DEFENSE RESPONSE TO VIRUS%GOBP%GO:0051607	1.07292	0.603843	0.987921	0.778848	1.336	0.347256	1.41701	0.30971	1.45123	0.268537	1.40781	0.283617
INTERLEUKIN-4 AND 13 SIGNALING%REACTOME DATABASE ID RELEASE 59%6785807	1.07277	0.603749	1.04068	0.701134	1.67223	0.14677	1.26641	0.435249	1.57041	0.200394	1.22494	0.472235
REGULATION OF T CELL MEDIATED CYTOTOXICITY%GOBP%GO:0001914	1.07142	0.606409	1.46373	0.161239	1.75186	0.112143	1.8334	0.0503792	1.56662	0.202573	1.84687	0.0149967
POSITIVE REGULATION OF CYTOKINE PRODUCTION INVOLVED IN IMMUNE RESPONSE%GOBP%GO:0002720	1.07084	0.607298	0.773307	0.9651	1.36963	0.327029	1.14745	0.569941	1.29217	0.391857	1.07435	0.648314
NEGATIVE REGULATION OF EXTRINSIC APOPTOTIC SIGNALING PATHWAY%GOBP%GO:2001237	1.07063	0.607338	1.35515	0.264712	1.25093	0.421918	1.43177	0.308842	1.42249	0.278358	1.45206	0.233115
ORGANIC ANION TRANSPORT%GOBP%GO:0015711	1.07047	0.607254	1.26069	0.393914	0.975782	0.722991	0.96234	0.776059	1.25307	0.434241	1.14652	0.561299
METAL ION HOMEOSTASIS%GOBP%GO:0055065	1.07018	0.607489	1.1259	0.581597	1.08546	0.606027	-1.18441	0.448462	1.1838	0.493391	-1.24603	0.478947
CELL GROWTH%GOBP%GO:0016049	1.06952	0.608559	1.28048	0.366741	1.03706	0.656176	1.3115	0.389313	1.17478	0.503171	1.37143	0.330853
POSITIVE REGULATION OF CYTOKINE PRODUCTION%GOBP%GO:0001819	1.06937	0.608484	1.18113	0.508591	1.53754	0.227115	1.59121	0.156217	1.55683	0.210019	1.59892	0.0986302
NEGATIVE REGULATION OF LIPID METABOLIC PROCESS%GOBP%GO:0045833	1.06934	0.608123	1.0977	0.618544	0.48672	1	0.632438	1	0.547512	0.994437	1.00051	0.744147
MEIOTIC NUCLEAR DIVISION%GOBP%GO:0140013	1.06882	0.608899	0.858363	0.921764	0.961472	0.738655	1.17029	0.537302	0.835293	0.842552	0.96211	0.794949
NEGATIVE REGULATION OF RESPONSE TO OXIDATIVE STRESS%GOBP%GO:1902883	1.06871	0.608733	1.16452	0.531778	0.920632	0.787005	-1.24882	0.379389	0.915135	0.765893	-0.916032	0.829782
REGULATION OF MUSCLE ADAPTATION%GOBP%GO:0043502	1.06763	0.610773	-0.799578	0.894265	1.20347	0.47085	1.28793	0.414494	1.11825	0.564153	1.27639	0.42219
DNA CATABOLIC PROCESS%GOBP%GO:0006308	1.06743	0.610804	1.00772	0.751766	-1.33328	0.396943	-1.00979	0.689421	-1.29508	0.32833	-0.787182	0.959127
PID_INTEGRIN_A9B1_PATHWAY%MSIGDB_C2%PID_INTEGRIN_A9B1_PATHWAY	1.06669	0.612063	0.720524	0.986057	1.05228	0.641981	-0.91308	0.820533	0.8032	0.872638	-0.939935	0.797165
TRAF6 MEDIATED INDUCTION OF NFKB AND MAP KINASES UPON TLR7 8 OR 9 ACTIVATION%REACTOME DATABASE ID RELEASE 59%975138	1.06594	0.613419	0.789838	0.961043	0.844477	0.858043	0.783401	0.935308	1.04878	0.63503	0.681062	0.994919
NEGATIVE REGULATION OF PROTEIN CATABOLIC PROCESS%GOBP%GO:0042177	1.06492	0.615378	0.860527	0.918017	-0.902094	0.784954	-0.972807	0.736098	-1.17735	0.423579	-1.03558	0.681477
HEXOSE BIOSYNTHETIC PROCESS%GOBP%GO:0019319	1.06471	0.61544	1.13749	0.569805	0.602489	0.997285	-0.978667	0.728616	0.646218	0.969064	0.770097	0.9638
MICROTUBULE-BASED PROTEIN TRANSPORT%GOBP%GO:0099118	1.06442	0.615718	-1.13379	0.482658	-1.15672	0.491169	-1.42789	0.220847	-0.512381	0.99722	-1.5442	0.22559
POSITIVE REGULATION OF BINDING%GOBP%GO:0051099	1.06324	0.618041	1.08841	0.627866	-1.25291	0.429008	0.837576	0.894668	-1.14074	0.446856	0.851041	0.905983
CELLULAR CHEMICAL HOMEOSTASIS%GOBP%GO:0055082	1.06307	0.617989	1.16376	0.531902	1.09156	0.598724	-1.12385	0.518291	1.17253	0.504702	-1.08816	0.627584
POSITIVE REGULATION OF RELEASE OF SEQUESTERED CALCIUM ION INTO CYTOSOL%GOBP%GO:0051281	1.06226	0.619463	-0.782701	0.90898	-1.10614	0.543323	-0.904577	0.829399	-1.214	0.393127	-0.989917	0.737273
SENSORY PERCEPTION OF SOUND%GOBP%GO:0007605	1.06154	0.620726	1.1322	0.576618	1.63601	0.162706	1.2979	0.40114	1.69665	0.140718	1.29509	0.404148
MACROMOLECULAR COMPLEX DISASSEMBLY%GOBP%GO:0032984	1.06147	0.620447	1.85205	0.00944276	-1.8349	0.285761	-1.87521	0.0179382	-1.78418	0.159551	-1.34047	0.378203
MHC CLASS II ANTIGEN PRESENTATION%REACTOME DATABASE ID RELEASE 59%2132295	1.06131	0.620382	0.898495	0.886044	1.19958	0.474087	1.1422	0.573288	1.23613	0.447116	1.23685	0.463554
REGULATION OF INTRACELLULAR PH%GOBP%GO:0051453	1.05984	0.623332	1.47723	0.151003	0.763762	0.919781	0.976467	0.763544	1.13011	0.549924	1.20398	0.485171
REGULATION OF CELLULAR RESPONSE TO STRESS%GOBP%GO:0080135	1.05975	0.623092	0.903528	0.884828	0.876272	0.830191	0.857761	0.879531	0.893848	0.785549	0.921424	0.841946
REGULATION OF NITRIC-OXIDE SYNTHASE ACTIVITY%GOBP%GO:0050999	1.05972	0.622744	1.25851	0.397289	1.31915	0.361808	1.01748	0.722257	1.25224	0.432853	1.04713	0.686594
AMMONIUM ION METABOLIC PROCESS%GOBP%GO:0097164	1.05965	0.622482	-0.886296	0.800765	1.27608	0.397304	0.866349	0.872879	1.29736	0.388053	0.956328	0.803563
HALLMARK_IL6_JAK_STAT3_SIGNALING%MSIGDB_C2%HALLMARK_IL6_JAK_STAT3_SIGNALING	1.05739	0.627287	1.04786	0.687666	1.34393	0.343925	1.39527	0.314948	1.45698	0.26728	1.29694	0.403336
PHOSPHATIDYLCHOLINE BIOSYNTHETIC PROCESS%GOBP%GO:0006656	1.05685	0.628165	0.663715	0.993344	-0.769397	0.930257	-1.24135	0.386613	0.764789	0.901356	-1.11405	0.592582
REGULATION OF SMOOTH MUSCLE CELL PROLIFERATION%GOBP%GO:0048660	1.05655	0.62844	1.15286	0.546856	-1.2809	0.412435	-1.17933	0.455338	-1.38311	0.273491	-1.20539	0.513843
REGULATION OF INTERLEUKIN-10 PRODUCTION%GOBP%GO:0032653	1.05549	0.630449	0.67851	0.993116	1.44886	0.279809	1.42562	0.304791	1.36851	0.315427	1.19429	0.497429
NAD METABOLIC PROCESS%GOBP%GO:0019674	1.05528	0.630562	-0.995645	0.667099	1.50679	0.240016	0.832458	0.89828	1.36833	0.315312	-1.03536	0.678878
NUCLEAR SIGNALING BY ERBB4%REACTOME DATABASE ID RELEASE 59%1251985	1.0547	0.63147	0.651755	0.995934	-1.35282	0.383073	-1.49537	0.173247	-1.31526	0.318694	-1.7577	0.116572
CELLULAR MONOVALENT INORGANIC CATION HOMEOSTASIS%GOBP%GO:0030004	1.05436	0.631824	1.42655	0.193372	0.944152	0.760292	0.981438	0.758826	1.23931	0.443477	1.14049	0.568879
BIOCARTA_CASPASE_PATHWAY%MSIGDB_C2%BIOCARTA_CASPASE_PATHWAY	1.05422	0.631712	0.904791	0.887131	-1.31892	0.40171	0.969479	0.770917	-1.16783	0.42396	0.895022	0.865551
ENTRY INTO HOST%GOBP%GO:0044409	1.05415	0.63145	-0.993488	0.665481	0.594281	0.997084	-0.906448	0.827638	0.787008	0.885817	-1.03976	0.675773
INTERNALIZATION OF ERBB1%PATHWAY INTERACTION DATABASE NCI-NATURE CURATED DATA%INTERNALIZATION OF ERBB1	1.05398	0.631402	0.901997	0.885557	0.687871	0.965316	0.658726	0.998113	1.00459	0.677098	0.825306	0.932643
G ALPHA (S) SIGNALLING EVENTS%REACTOME DATABASE ID RELEASE 59%418555	1.05383	0.631336	0.639916	0.998431	1.67915	0.144518	1.784	0.0665136	1.6641	0.143438	1.56625	0.119992
CYCLIC PURINE NUCLEOTIDE METABOLIC PROCESS%GOBP%GO:0052652	1.05247	0.634068	0.948842	0.833976	1.74973	0.112031	1.60807	0.144674	1.73962	0.123431	1.39941	0.291805
ACTIVATION OF ADENYLATE CYCLASE ACTIVITY%GOBP%GO:0007190	1.05245	0.633676	-1.1542	0.45803	0.782875	0.907374	0.787516	0.931634	0.870328	0.80675	-0.640081	1
NUCLEOTIDE CATABOLIC PROCESS%GOBP%GO:0009166	1.05232	0.633561	1.3152	0.316563	1.22254	0.455075	0.896315	0.841854	1.00297	0.678411	0.847011	0.908429
SENSORY PERCEPTION OF MECHANICAL STIMULUS%GOBP%GO:0050954	1.0523	0.633194	1.21731	0.458063	1.68334	0.144528	1.41035	0.311124	1.77006	0.117334	1.46853	0.212309
PROTEIN COMPLEX DISASSEMBLY%GOBP%GO:0043241	1.05213	0.633154	1.91133	0.0049152	-1.77352	0.275	-1.8993	0.0139445	-1.83443	0.146227	-1.33541	0.385459
7-METHYLGUANOSINE MRNA CAPPING%GOBP%GO:0006370	1.05195	0.633141	1.06352	0.665605	-1.22602	0.436203	-1.54521	0.13796	-1.38481	0.271314	-1.04751	0.672944
REGULATION OF HORMONE LEVELS%GOBP%GO:0010817	1.05132	0.634151	1.08795	0.628168	1.72577	0.119786	1.53351	0.205211	1.62688	0.16801	1.54043	0.139889
MULTI-MULTICELLULAR ORGANISM PROCESS%GOBP%GO:0044706	1.05117	0.634096	1.26209	0.391293	1.54822	0.217187	1.62764	0.135695	1.47387	0.25538	1.61182	0.0935144
RETROGRADE TRANSPORT AT THE TRANS-GOLGI-NETWORK%REACTOME DATABASE ID RELEASE 59%6811440	1.05107	0.633923	-0.836307	0.86227	-0.721136	0.965151	-0.966346	0.741578	0.711729	0.936396	-1.07256	0.640851
RESPONSE TO TYPE I INTERFERON%GOBP%GO:0034340	1.05064	0.634484	-1.1373	0.477171	1.53342	0.226423	1.45109	0.288813	1.54851	0.213852	1.4415	0.245541
TRNA MODIFICATION IN THE NUCLEUS AND CYTOSOL%REACTOME DATABASE ID RELEASE 59%6782315	1.05006	0.635416	1.32146	0.308151	-1.54039	0.303582	-1.87405	0.0180383	-1.45188	0.256254	-1.48714	0.261643
REGULATION OF CYTOSOLIC CALCIUM ION CONCENTRATION%GOBP%GO:0051480	1.04968	0.635858	1.13046	0.577544	1.40084	0.3082	1.26744	0.433633	1.48092	0.252043	1.07927	0.641461
NEGATIVE REGULATION OF HOMEOSTATIC PROCESS%GOBP%GO:0032845	1.04963	0.635534	0.758308	0.975222	0.973256	0.726097	-1.02256	0.671991	1.11787	0.56432	-0.991718	0.735172
CILIARY BASAL BODY DOCKING%GOBP%GO:0097711	1.04946	0.635512	0.615395	0.999314	-0.768994	0.930374	-0.710277	0.982077	-0.747401	0.908918	-0.828959	0.924015
ACTIN NUCLEATION%GOBP%GO:0045010	1.0488	0.636644	1.49941	0.135643	-0.769932	0.930456	0.903734	0.8302	-0.88499	0.763865	1.06294	0.663322
CELLULAR RESPONSE TO TYPE I INTERFERON%GOBP%GO:0071357	1.04799	0.638054	-1.12225	0.497022	1.60579	0.185937	1.38168	0.326707	1.57364	0.201663	1.38474	0.31138
POSITIVE REGULATION OF LYMPHOCYTE DIFFERENTIATION%GOBP%GO:0045621	1.04721	0.639374	0.789315	0.961067	1.33755	0.3457	1.73623	0.0765975	1.33267	0.351519	1.75887	0.0375417
RECIPROCAL DNA RECOMBINATION%GOBP%GO:0035825	1.04671	0.640157	0.602308	0.999556	-0.81563	0.88753	-0.677277	0.990925	-1.0551	0.539963	-0.542329	1
DIVALENT INORGANIC CATION HOMEOSTASIS%GOBP%GO:0072507	1.04643	0.640392	0.995508	0.768159	1.17808	0.494496	1.10033	0.624611	1.23968	0.443064	0.98244	0.77108
POSITIVE REGULATION OF CARBOHYDRATE METABOLIC PROCESS%GOBP%GO:0045913	1.04627	0.640312	0.989459	0.7768	1.23571	0.439323	1.21684	0.483224	1.35082	0.333277	1.19231	0.499209
B CELL MEDIATED IMMUNITY%GOBP%GO:0019724	1.04613	0.640217	1.16839	0.526096	0.597806	0.99695	0.73144	0.970704	-0.976556	0.636206	0.66889	0.999101
RIBOSE PHOSPHATE BIOSYNTHETIC PROCESS%GOBP%GO:0046390	1.04596	0.640181	1.66313	0.049086	1.2658	0.406178	0.94049	0.801578	1.01682	0.666149	1.00583	0.738505
PID_IL1_PATHWAY%MSIGDB_C2%PID_IL1_PATHWAY	1.04593	0.639815	0.559469	1	0.916764	0.791435	1.17273	0.533925	1.12161	0.561421	1.20023	0.491071
RESPONSE TO FIBROBLAST GROWTH FACTOR%GOBP%GO:0071774	1.04583	0.639625	0.968284	0.804301	1.22197	0.454841	1.01237	0.728063	1.16028	0.514755	0.905991	0.851912
TOLL LIKE RECEPTOR 7 8 (TLR7 8) CASCADE%REACTOME%R-HSA-168181.1	1.04575	0.639362	0.763908	0.970661	0.850276	0.85322	0.77948	0.938107	1.02072	0.663741	0.677173	0.996964
P75(NTR)-MEDIATED SIGNALING%PATHWAY INTERACTION DATABASE NCI-NATURE CURATED DATA%P75(NTR)-MEDIATED SIGNALING	1.04566	0.639183	0.901539	0.885628	1.2604	0.412548	1.21304	0.487486	1.10301	0.582881	1.17304	0.524127
IRON ION TRANSPORT%GOBP%GO:0006826	1.04485	0.640625	1.11764	0.593398	0.972322	0.726768	0.812472	0.913454	1.05397	0.631334	0.949277	0.813154
FIBROBLAST GROWTH FACTOR RECEPTOR SIGNALING PATHWAY%GOBP%GO:0008543	1.04422	0.641619	0.897071	0.887969	0.820008	0.87377	0.623433	1	0.852171	0.825526	0.645566	1
REGULATION OF CELLULAR PH%GOBP%GO:0030641	1.04381	0.642132	1.46779	0.158316	0.767702	0.918312	0.996047	0.74616	1.15426	0.521084	1.20496	0.48363
RAB GERANYLGERANYLATION%REACTOME DATABASE ID RELEASE 59%8873719	1.04317	0.64317	-0.795588	0.898477	0.884071	0.820295	1.2064	0.499714	0.960412	0.72443	1.10622	0.606008
NEGATIVE REGULATION OF CELLULAR PROTEIN CATABOLIC PROCESS%GOBP%GO:1903363	1.04298	0.64319	0.758006	0.975243	-0.746304	0.94835	-1.13863	0.500502	-1.05277	0.542025	-1.06005	0.659057
ALPHA9 BETA1 INTEGRIN SIGNALING EVENTS%PATHWAY INTERACTION DATABASE NCI-NATURE CURATED DATA%ALPHA9 BETA1 INTEGRIN SIGNALING EVENTS	1.04252	0.643815	0.726906	0.984215	1.0365	0.656387	-0.900305	0.835383	0.789915	0.883895	-0.966009	0.767778
REGULATION OF SMOOTH MUSCLE CONTRACTION%GOBP%GO:0006940	1.04209	0.644414	1.21057	0.469602	-1.11785	0.535406	-1.38994	0.248063	-0.960172	0.657699	-1.38796	0.323346
REGULATION OF CHEMOTAXIS%GOBP%GO:0050920	1.04174	0.644782	1.24193	0.423263	1.32802	0.35417	0.966965	0.773271	1.16184	0.512615	0.933694	0.826649
REGULATION OF PLASMA LIPOPROTEIN PARTICLE LEVELS%GOBP%GO:0097006	1.04087	0.646386	0.869173	0.912026	0.80782	0.886079	-1.08935	0.571728	0.914719	0.766445	-1.15067	0.560373
ERK1 AND ERK2 CASCADE%GOBP%GO:0070371	1.04074	0.646265	0.735961	0.979853	-1.09002	0.560967	-1.23539	0.390436	1.00176	0.678052	-1.07517	0.638063
LYSOSOME LOCALIZATION%GOBP%GO:0032418	1.04032	0.646841	1.17897	0.511312	-0.793735	0.911245	0.765779	0.947763	-0.916818	0.721467	0.828825	0.930581
MATURATION OF SSU-RRNA FROM TRICISTRONIC RRNA TRANSCRIPT (SSU-RRNA, 5.8S RRNA, LSU-RRNA)%GOBP%GO:0000462	1.04028	0.646523	1.76869	0.0208713	-1.43796	0.335615	-1.58079	0.117916	-1.44368	0.256957	-0.869812	0.895324
NUCLEIC ACID PHOSPHODIESTER BOND HYDROLYSIS%GOBP%GO:0090305	1.0396	0.647664	1.02787	0.720339	-1.58788	0.302611	-1.43612	0.217275	-1.43559	0.263398	-1.36147	0.353317
NEGATIVE REGULATION OF LEUKOCYTE ACTIVATION%GOBP%GO:0002695	1.03929	0.647926	1.10522	0.607151	1.14882	0.529544	1.31215	0.38998	1.03052	0.655589	1.22111	0.474655
TRICARBOXYLIC ACID CYCLE%GOBP%GO:0006099	1.03865	0.648979	0.783288	0.960249	-1.38044	0.365525	-1.73306	0.0591918	-1.44525	0.256436	-1.2731	0.446015
RECIPROCAL MEIOTIC RECOMBINATION%GOBP%GO:0007131	1.03857	0.648721	0.608601	1	-0.794248	0.910891	-0.71044	0.982925	-1.04436	0.549403	-0.534275	1
NEGATIVE REGULATION OF SEQUESTERING OF CALCIUM ION%GOBP%GO:0051283	1.03806	0.649455	1.22359	0.450309	1.1032	0.580885	-0.970487	0.740195	1.33735	0.347411	-0.900225	0.853885
SYNAPTIC VESICLE RECYCLING%GOBP%GO:0036465	1.03756	0.650165	0.996789	0.767217	1.04527	0.649595	1.23763	0.45762	1.27613	0.406878	0.99281	0.755226
ADENYLATE CYCLASE-ACTIVATING G-PROTEIN COUPLED RECEPTOR SIGNALING PATHWAY%GOBP%GO:0007189	1.0374	0.650101	-1.20408	0.400244	0.821877	0.871601	1.15949	0.555096	0.866846	0.809804	0.667302	0.999728
WATER HOMEOSTASIS%GOBP%GO:0030104	1.03738	0.649717	-1.74961	0.0744717	1.60868	0.186786	0.962974	0.776062	1.73603	0.122364	-0.78902	0.959771
SINGLE-ORGANISM CARBOHYDRATE METABOLIC PROCESS%GOBP%GO:0044723	1.03669	0.650825	0.971572	0.800672	1.04722	0.646811	0.761699	0.950102	0.982328	0.702108	0.791072	0.954723
ANION TRANSPORT%GOBP%GO:0006820	1.03649	0.650914	1.06402	0.666599	0.933639	0.77326	0.914675	0.817985	1.226	0.456314	1.05733	0.672159
NABA_MATRISOME_ASSOCIATED%MSIGDB_C2%NABA_MATRISOME_ASSOCIATED	1.03643	0.65062	0.914956	0.879443	1.76097	0.110028	1.35636	0.35468	1.62302	0.170756	1.26894	0.42859
CELLULAR IRON ION HOMEOSTASIS%GOBP%GO:0006879	1.03604	0.651126	1.11054	0.603802	-0.979308	0.6805	-1.61233	0.104643	0.989727	0.691506	-1.558	0.218548
EPHB FORWARD SIGNALING%PATHWAY INTERACTION DATABASE NCI-NATURE CURATED DATA%EPHB FORWARD SIGNALING	1.0357	0.651452	-1.10429	0.51446	1.37668	0.325454	-0.890687	0.848147	1.56136	0.206362	-0.802837	0.949557
AURKA ACTIVATION BY TPX2%REACTOME DATABASE ID RELEASE 59%8854518	1.03501	0.652622	-0.776503	0.913443	-0.965301	0.696875	-0.665218	0.991845	-1.06167	0.533491	-0.852047	0.910668
CATION TRANSPORT%GOBP%GO:0006812	1.03481	0.652658	1.12133	0.587462	1.45558	0.274713	1.30347	0.396167	1.50162	0.237332	1.26502	0.431154
TOLL LIKE RECEPTOR 9 (TLR9) CASCADE%REACTOME DATABASE ID RELEASE 59%168138	1.03477	0.652322	0.78249	0.960731	0.830599	0.869149	0.766199	0.947935	1.01068	0.672247	-0.729512	0.987143
REGULATION OF CHEMOKINE PRODUCTION%GOBP%GO:0032642	1.03418	0.653292	1.33314	0.293536	1.22436	0.453668	0.984231	0.75903	1.42976	0.276212	0.940111	0.819253
GLUCONEOGENESIS%GOBP%GO:0006094	1.03254	0.656727	0.938575	0.847494	-0.754873	0.942327	-1.21772	0.411005	-0.721142	0.9295	-0.735979	0.986151
IL1-MEDIATED SIGNALING EVENTS%PATHWAY INTERACTION DATABASE NCI-NATURE CURATED DATA%IL1-MEDIATED SIGNALING EVENTS	1.03168	0.658342	0.566695	0.999314	0.903948	0.803664	1.16735	0.54303	1.15296	0.52235	1.20708	0.482462
PID_PDGFRA_PATHWAY%MSIGDB_C2%PID_PDGFRA_PATHWAY	1.0308	0.65997	-1.00326	0.656895	0.986524	0.707337	0.744278	0.962426	1.21753	0.465586	0.640255	1
POSITIVE REGULATION OF NF-KAPPAB TRANSCRIPTION FACTOR ACTIVITY%GOBP%GO:0051092	1.03079	0.659566	1.13942	0.568901	1.31975	0.361341	1.60918	0.144905	1.2049	0.478441	1.51827	0.153809
ENTRY INTO CELL OF OTHER ORGANISM INVOLVED IN SYMBIOTIC INTERACTION%GOBP%GO:0051806	1.03065	0.659461	-1.001	0.660485	0.610125	0.996095	-0.893481	0.843603	0.79724	0.877434	-1.02114	0.69732
REGULATION OF FATTY ACID BIOSYNTHETIC PROCESS%GOBP%GO:0042304	1.0303	0.659892	1.28288	0.362585	-0.79135	0.913261	0.97145	0.768346	0.672889	0.955944	0.913942	0.848594
POSITIVE REGULATION OF HEMOPOIESIS%GOBP%GO:1903708	1.03005	0.660051	-0.921863	0.757326	1.54344	0.221727	1.61621	0.143357	1.51032	0.234702	1.52253	0.151584
RESPONSE TO EPIDERMAL GROWTH FACTOR%GOBP%GO:0070849	1.02997	0.659808	-0.82336	0.873997	1.43808	0.28465	1.15407	0.560848	1.46056	0.263027	1.01886	0.723068
REGULATION OF PH%GOBP%GO:0006885	1.02876	0.662172	1.46309	0.161691	0.690277	0.96472	1.01505	0.725474	1.0758	0.60738	1.20683	0.482172
PID_IFNG_PATHWAY%MSIGDB_C2%PID_IFNG_PATHWAY	1.02822	0.662989	-0.783013	0.908935	0.948687	0.754507	1.27268	0.42727	0.932739	0.750012	1.21459	0.479545
NABA_ECM_AFFILIATED%MSIGDB_C2%NABA_ECM_AFFILIATED	1.02734	0.664633	0.78515	0.961074	1.46493	0.269691	1.34443	0.360106	1.29246	0.392471	1.27021	0.427491
RIBONUCLEOTIDE BIOSYNTHETIC PROCESS%GOBP%GO:0009260	1.02633	0.666638	1.65294	0.0525076	1.25871	0.415073	0.945604	0.79267	1.05212	0.632491	1.00722	0.737795
REGULATION OF TOR SIGNALING%GOBP%GO:0032006	1.02589	0.667231	0.989748	0.776989	-0.943015	0.72373	-0.93348	0.792263	0.999268	0.680926	0.950847	0.811739
NEGATIVE REGULATION OF DEFENSE RESPONSE%GOBP%GO:0031348	1.02508	0.668682	1.28849	0.355069	1.34653	0.341187	1.33877	0.366272	1.18186	0.49457	1.2842	0.413068
ENTRY INTO HOST CELL%GOBP%GO:0030260	1.02476	0.669	-1.0053	0.653151	0.5994	0.996605	-0.890596	0.847839	0.779611	0.891785	-1.05572	0.666004
REGULATION OF GLUCOSE METABOLIC PROCESS%GOBP%GO:0010906	1.02457	0.669044	1.08209	0.638538	-1.082	0.568929	0.994348	0.748636	0.919173	0.762498	1.1059	0.605997
RESPONSE TO INTERFERON-GAMMA%GOBP%GO:0034341	1.02337	0.671427	1.17795	0.51205	1.77332	0.105833	1.73876	0.0765466	1.67507	0.141142	1.74392	0.0419752
REGULATION OF LYMPHOCYTE DIFFERENTIATION%GOBP%GO:0045619	1.02336	0.671012	1.04044	0.700854	1.36431	0.329797	1.64226	0.126548	1.32111	0.363263	1.70614	0.0526287
PROTEIN COMPLEX LOCALIZATION%GOBP%GO:0031503	1.02293	0.671545	-1.04126	0.607138	1.18236	0.489927	-0.962549	0.7468	1.30471	0.380833	-1.04092	0.675221
RESPONSE TO DSRNA%GOBP%GO:0043331	1.02232	0.672561	0.835621	0.937141	1.2586	0.414917	0.888344	0.851012	1.36321	0.320794	1.06945	0.655399
PID_EPHB_FWD_PATHWAY%MSIGDB_C2%PID_EPHB_FWD_PATHWAY	1.02192	0.673029	-1.10831	0.511754	1.38235	0.323786	-0.866571	0.874849	1.54549	0.21378	-0.808539	0.945672
NEGATIVE REGULATION OF MYELOID CELL DIFFERENTIATION%GOBP%GO:0045638	1.02185	0.672737	1.20148	0.482123	0.970321	0.728239	-1.37674	0.259802	0.94857	0.734417	-1.37042	0.344358
G-PROTEIN COUPLED RECEPTOR SIGNALING PATHWAY, COUPLED TO CYCLIC NUCLEOTIDE SECOND MESSENGER%GOBP%GO:0007187	1.02105	0.674256	-1.33815	0.281497	1.47577	0.2648	1.6347	0.131975	1.42672	0.277276	1.24116	0.456876
CALCIUM ION IMPORT%GOBP%GO:0070509	1.02076	0.674525	0.988157	0.778683	1.28691	0.384233	-0.982298	0.7254	1.43515	0.274963	-0.987776	0.740498
PROSTAGLANDIN METABOLIC PROCESS%GOBP%GO:0006693	1.01848	0.679473	1.30915	0.325187	1.30933	0.369198	1.49509	0.244359	1.31569	0.368481	1.65369	0.0714464
REGULATION OF T CELL MEDIATED IMMUNITY%GOBP%GO:0002709	1.01845	0.679111	0.914747	0.878001	1.56112	0.211804	1.78822	0.0640952	1.45089	0.268195	1.70284	0.0523804
CELLULAR RESPONSE TO INSULIN STIMULUS%GOBP%GO:0032869	1.01823	0.679168	0.988743	0.777704	-0.981397	0.679245	0.866147	0.872543	0.78552	0.887173	1.02136	0.720665
ICOSANOID BIOSYNTHETIC PROCESS%GOBP%GO:0046456	1.01736	0.680778	0.868782	0.911009	1.41505	0.296864	1.40853	0.311371	1.45141	0.269229	1.51805	0.152889
POSITIVE REGULATION OF LYMPHOCYTE PROLIFERATION%GOBP%GO:0050671	1.01719	0.680715	0.903388	0.884194	0.892587	0.813554	1.25092	0.454206	0.89073	0.786906	1.21031	0.483829
PIWI-INTERACTING RNA (PIRNA) BIOGENESIS%REACTOME DATABASE ID RELEASE 59%5601884	1.01709	0.680547	1.32767	0.301648	0.507804	1	-0.751685	0.96582	-1.05535	0.539833	0.548423	1
VALIDATED TRANSCRIPTIONAL TARGETS OF AP1 FAMILY MEMBERS FRA1 AND FRA2%PATHWAY INTERACTION DATABASE NCI-NATURE CURATED DATA%VALIDATED TRANSCRIPTIONAL TARGETS OF AP1 FAMILY MEMBERS FRA1 AND FRA2	1.01697	0.680379	-1.12595	0.493146	1.35727	0.332971	1.19193	0.516602	1.01818	0.664426	0.893084	0.866381
RIBONUCLEOSIDE MONOPHOSPHATE BIOSYNTHETIC PROCESS%GOBP%GO:0009156	1.01661	0.680771	1.51801	0.12367	0.78154	0.90873	-1.61352	0.104003	-1.00945	0.597926	-1.07338	0.639627
CHAPERONE-MEDIATED PROTEIN FOLDING%GOBP%GO:0061077	1.0157	0.682496	1.17247	0.520375	-0.948158	0.720193	-1.2873	0.343738	-0.910722	0.731251	-0.840825	0.916446
POSITIVE REGULATION OF LEUKOCYTE DIFFERENTIATION%GOBP%GO:1902107	1.01561	0.682271	0.742904	0.97901	1.4479	0.27887	1.64358	0.127542	1.54297	0.214933	1.67379	0.0629987
TRNA MODIFICATION%GOBP%GO:0006400	1.0153	0.682568	1.15689	0.540695	-1.52085	0.299958	-1.83852	0.0279527	-1.19874	0.406208	-1.46568	0.26078
REGULATION OF CYTOKINE PRODUCTION%GOBP%GO:0001817	1.01496	0.682961	1.1785	0.511112	1.28894	0.381936	1.46807	0.276069	1.28808	0.395707	1.42476	0.26475
TOLL LIKE RECEPTOR 10 (TLR10) CASCADE%REACTOME%R-HSA-168142.1	1.0147	0.683132	0.795358	0.956853	0.777246	0.912521	-0.87712	0.863334	0.968536	0.716568	-0.770962	0.966147
DEVELOPMENT OF PRIMARY SEXUAL CHARACTERISTICS%GOBP%GO:0045137	1.01454	0.683067	0.867294	0.911407	1.36436	0.330106	-0.576887	1	0.994602	0.685674	-0.67523	1
POSITIVE REGULATION OF PROTEIN KINASE B SIGNALING%GOBP%GO:0051897	1.01388	0.684261	1.21311	0.465771	1.10983	0.571994	0.949768	0.78869	0.915254	0.765981	0.962914	0.795055
ENTRY INTO OTHER ORGANISM INVOLVED IN SYMBIOTIC INTERACTION%GOBP%GO:0051828	1.01361	0.684461	-0.996488	0.665616	0.588688	0.998736	-0.898678	0.837467	0.785426	0.887005	-1.047	0.671502
POSITIVE REGULATION OF CALCIUM-MEDIATED SIGNALING%GOBP%GO:0050850	1.0136	0.684049	1.48594	0.14541	0.997926	0.693898	1.45461	0.2863	1.07954	0.609018	1.59995	0.0979004
NEGATIVE REGULATION OF RESPONSE TO CYTOKINE STIMULUS%GOBP%GO:0060761	1.01258	0.685953	1.28283	0.36229	0.533895	1	1.1506	0.566338	1.09758	0.59033	1.10433	0.606124
GONAD DEVELOPMENT%GOBP%GO:0008406	1.01198	0.686944	0.85547	0.924129	1.37571	0.326033	-0.567127	1	0.988413	0.691701	-0.676288	1
POSITIVE REGULATION OF MONONUCLEAR CELL PROLIFERATION%GOBP%GO:0032946	1.01126	0.688226	0.891338	0.891237	0.924592	0.78299	1.26532	0.43708	0.882321	0.796151	1.23129	0.468821
NUCLEOSIDE MONOPHOSPHATE BIOSYNTHETIC PROCESS%GOBP%GO:0009124	1.01117	0.688	1.50173	0.134101	0.780943	0.908924	-1.59841	0.109704	-1.06254	0.532889	-1.02625	0.691479
PURINE NUCLEOTIDE BIOSYNTHETIC PROCESS%GOBP%GO:0006164	1.01098	0.687994	1.52259	0.120744	1.27352	0.398162	0.917947	0.814951	1.05458	0.630619	0.957752	0.802492
MYD88 DEPENDENT CASCADE INITIATED ON ENDOSOME%REACTOME DATABASE ID RELEASE 59%975155	1.01091	0.687678	0.773051	0.964659	0.858664	0.843717	0.78176	0.936444	1.03085	0.655916	0.672416	0.997527
RESPONSE TO INSULIN%GOBP%GO:0032868	1.01085	0.687412	1.02428	0.728008	0.778174	0.911803	0.939962	0.800456	0.891557	0.786526	1.08155	0.637931
INTRA-GOLGI VESICLE-MEDIATED TRANSPORT%GOBP%GO:0006891	1.01064	0.687469	-1.10202	0.516546	-0.956041	0.707191	-1.00458	0.697593	-0.844092	0.809377	-1.31472	0.402084
CYCLIC NUCLEOTIDE BIOSYNTHETIC PROCESS%GOBP%GO:0009190	1.01061	0.687108	0.941267	0.844258	1.75485	0.116029	1.6616	0.116518	1.71603	0.126892	1.38236	0.313014
REGULATION OF CELLULAR RESPONSE TO HEAT%GOBP%GO:1900034	1.0103	0.687374	0.828301	0.941061	-1.05045	0.595822	-1.32416	0.309743	-0.775298	0.882638	-0.849189	0.91231
POSITIVE REGULATION OF ADENYLATE CYCLASE ACTIVITY%GOBP%GO:0045762	1.00986	0.687986	-1.3303	0.288116	0.790932	0.901119	0.786046	0.932922	0.877641	0.800744	-0.617212	1
POSITIVE REGULATION OF SIGNAL TRANSDUCTION BY P53 CLASS MEDIATOR%GOBP%GO:1901798	1.00985	0.687569	1.19623	0.488969	1.46792	0.267883	1.37688	0.333032	1.44954	0.269281	1.20941	0.483256
REGULATION OF INTERFERON-BETA PRODUCTION%GOBP%GO:0032648	1.00967	0.687598	1.07954	0.641551	0.87608	0.830196	1.02712	0.711768	1.18653	0.491917	0.913702	0.848372
HEMOSTASIS%REACTOME DATABASE ID RELEASE 59%109582	1.0096	0.687327	0.73161	0.982074	1.08911	0.601139	1.08254	0.647499	1.04673	0.637373	-1.17116	0.542541
POSITIVE REGULATION OF LEUKOCYTE PROLIFERATION%GOBP%GO:0070665	1.00942	0.687326	0.873055	0.904976	0.920271	0.785966	1.2745	0.423615	0.867154	0.809888	1.24569	0.453075
REGULATION OF HOMEOSTATIC PROCESS%GOBP%GO:0032844	1.00858	0.688869	0.734462	0.980505	1.44254	0.281301	1.20434	0.502901	1.44185	0.277326	1.05148	0.681624
PURINE-CONTAINING COMPOUND BIOSYNTHETIC PROCESS%GOBP%GO:0072522	1.00833	0.689009	1.38721	0.228886	1.18206	0.489916	0.779398	0.937489	0.972039	0.711151	0.787616	0.95643
TNF RECEPTOR SIGNALING PATHWAY%PATHWAY INTERACTION DATABASE NCI-NATURE CURATED DATA%TNF RECEPTOR SIGNALING PATHWAY	1.00829	0.68868	0.810314	0.949203	0.690341	0.965016	1.07613	0.652462	-0.868412	0.780033	0.945826	0.814654
SINGLE-ORGANISM INTRACELLULAR TRANSPORT%GOBP%GO:1902582	1.00808	0.688756	1.07757	0.643538	-0.867858	0.825217	-1.06869	0.600389	0.751233	0.910447	-1.11578	0.591448
PROSTANOID METABOLIC PROCESS%GOBP%GO:0006692	1.00743	0.689848	1.30264	0.336106	1.3136	0.366791	1.49125	0.248306	1.32203	0.362157	1.67559	0.0623221
POSITIVE REGULATION OF TRANSLATIONAL INITIATION%GOBP%GO:0045948	1.00725	0.689841	0.842774	0.932849	-0.868874	0.825515	-0.518592	1	0.48563	0.997313	0.440809	1
INTERFERON SIGNALING%REACTOME DATABASE ID RELEASE 59%913531	1.00715	0.689683	-1.11589	0.502962	1.43583	0.287374	1.30196	0.398294	1.45556	0.266693	1.31493	0.387133
PDGFR-ALPHA SIGNALING PATHWAY%PATHWAY INTERACTION DATABASE NCI-NATURE CURATED DATA%PDGFR-ALPHA SIGNALING PATHWAY	1.00476	0.69494	-0.999391	0.66167	1.02067	0.67145	0.719118	0.976982	1.19442	0.484278	0.653152	1
MYD88 CASCADE INITIATED ON PLASMA MEMBRANE%REACTOME%R-HSA-975871.1	1.00466	0.694724	0.796352	0.956892	0.769168	0.917948	-0.879714	0.862144	0.974398	0.709062	-0.76538	0.968835
ISG15 ANTIVIRAL MECHANISM%REACTOME%R-HSA-1169408.2	1.00421	0.695323	-1.42773	0.223869	-0.586165	1	-1.03691	0.653566	0.670299	0.957331	-1.15779	0.552248
HALLMARK_ESTROGEN_RESPONSE_LATE%MSIGDB_C2%HALLMARK_ESTROGEN_RESPONSE_LATE	1.00377	0.695929	0.898934	0.885944	1.45877	0.273577	1.18681	0.521045	1.34416	0.340261	1.24606	0.453697
RESPONSE TO WOUNDING%GOBP%GO:0009611	1.00369	0.695696	-0.968192	0.697075	1.18631	0.487945	-1.1788	0.455491	1.07842	0.607656	-1.3555	0.359953
TOLL LIKE RECEPTOR 5 (TLR5) CASCADE%REACTOME%R-HSA-168176.1	1.00312	0.696543	0.795948	0.956704	0.768035	0.918191	-0.880211	0.862509	0.94289	0.741965	-0.779469	0.963265
NEGATIVE REGULATION OF LIPID BIOSYNTHETIC PROCESS%GOBP%GO:0051055	1.00249	0.69762	1.43294	0.186265	-0.698603	0.9759	-0.915469	0.818345	0.479798	0.997501	0.956744	0.803841
PROTEIN GLYCOSYLATION%GOBP%GO:0006486	1.0024	0.69737	-1.17276	0.437372	0.890167	0.816546	0.81662	0.912357	0.999644	0.68074	-1.01226	0.706841
INTRINSIC PATHWAY FOR APOPTOSIS%REACTOME DATABASE ID RELEASE 59%109606	1.00158	0.698881	1.31497	0.316638	0.885556	0.819504	1.1017	0.622644	1.16229	0.512738	1.07311	0.650772
TRANSITION METAL ION TRANSPORT%GOBP%GO:0000041	1.00141	0.69887	1.14402	0.562916	0.862775	0.841381	-1.13162	0.508002	0.806218	0.869555	-1.02301	0.69439
REGULATION OF GENERATION OF PRECURSOR METABOLITES AND ENERGY%GOBP%GO:0043467	1.00134	0.698596	-0.966751	0.700539	-1.47355	0.321271	-1.23244	0.392683	-1.51185	0.226491	-1.21944	0.504999
RNA MODIFICATION%GOBP%GO:0009451	1.00119	0.698507	1.16694	0.527908	-1.60814	0.299495	-1.97891	0.00510687	-1.50694	0.228387	-1.64409	0.187738
LIPOPROTEIN METABOLIC PROCESS%GOBP%GO:0042157	1.00115	0.698177	0.916453	0.877799	1.66108	0.148563	1.48806	0.253579	1.56424	0.202194	1.34887	0.350325
MONOVALENT INORGANIC CATION HOMEOSTASIS%GOBP%GO:0055067	1.00065	0.698934	1.41059	0.208341	0.808094	0.886349	0.93906	0.800664	1.06485	0.617072	1.06197	0.664705
RNA POL II CTD PHOSPHORYLATION AND INTERACTION WITH CE DURING HIV INFECTION%REACTOME%R-HSA-167160.2	1.00059	0.698634	1.22338	0.450374	-1.30411	0.40659	-1.51381	0.159322	-1.4486	0.257225	-0.943654	0.793748
TRNA PROCESSING%REACTOME DATABASE ID RELEASE 59%72306	1.00036	0.698724	1.13011	0.578038	-1.74282	0.273543	-2.00057	0.00385692	-1.60151	0.187804	-1.54946	0.222771
POST-TRANSLATIONAL PROTEIN MODIFICATION%GOBP%GO:0043687	0.999968	0.699199	0.752429	0.97645	1.84329	0.0690199	1.65349	0.118136	1.73244	0.12507	1.60505	0.0952439
IRON ION HOMEOSTASIS%GOBP%GO:0055072	0.999838	0.699067	1.10542	0.607558	-1.01339	0.639671	-1.70598	0.0687456	0.853523	0.824309	-1.68323	0.166512
STIMULI-SENSING CHANNELS%REACTOME DATABASE ID RELEASE 59%2672351	0.999241	0.700066	0.983781	0.784286	-0.968317	0.69533	-1.21424	0.415725	0.941424	0.743159	-1.30701	0.410766
BIOCARTA_MITOCHONDRIA_PATHWAY%MSIGDB_C2%BIOCARTA_MITOCHONDRIA_PATHWAY	0.999238	0.699636	1.38984	0.226282	-0.90532	0.779622	0.978062	0.761052	-0.931409	0.702567	1.08727	0.627612
CALCINEURIN-REGULATED NFAT-DEPENDENT TRANSCRIPTION IN LYMPHOCYTES%PATHWAY INTERACTION DATABASE NCI-NATURE CURATED DATA%CALCINEURIN-REGULATED NFAT-DEPENDENT TRANSCRIPTION IN LYMPHOCYTES	0.999111	0.699496	-1.15461	0.45794	1.28841	0.381894	1.19287	0.51554	1.18883	0.489228	1.00731	0.737967
MACROMOLECULE GLYCOSYLATION%GOBP%GO:0043413	0.998846	0.699718	-1.19034	0.41979	0.886045	0.819606	0.817273	0.912297	1.00195	0.677969	-1.01315	0.706354
FATTY ACID DERIVATIVE BIOSYNTHETIC PROCESS%GOBP%GO:1901570	0.998184	0.700843	0.890456	0.891386	1.45242	0.277741	1.40859	0.311936	1.47348	0.255547	1.46534	0.21676
IFN-GAMMA PATHWAY%PATHWAY INTERACTION DATABASE NCI-NATURE CURATED DATA%IFN-GAMMA PATHWAY	0.99629	0.704783	-0.763186	0.918813	1.01831	0.674701	1.31226	0.390301	0.895865	0.78311	1.31084	0.390695
BIOCARTA_TPO_PATHWAY%MSIGDB_C2%BIOCARTA_TPO_PATHWAY	0.995421	0.70641	-1.32974	0.288597	0.744094	0.933282	-1.06562	0.605962	0.921214	0.760561	-1.20396	0.514705
DIVALENT METAL ION TRANSPORT%GOBP%GO:0070838	0.995056	0.70684	0.743603	0.9785	1.38277	0.323912	1.23415	0.460892	1.44109	0.276222	1.1689	0.529544
AUTOPHAGOSOME ASSEMBLY%GOBP%GO:0000045	0.994694	0.707265	-1.39248	0.244431	-1.2383	0.434725	-1.17159	0.462313	-0.977275	0.636298	-1.20478	0.514701
REGULATION OF DEFENSE RESPONSE TO VIRUS%GOBP%GO:0050688	0.993888	0.708773	-0.984393	0.674754	1.29057	0.383585	1.10324	0.620049	1.30433	0.38036	1.06362	0.6623
CHEMICAL HOMEOSTASIS%GOBP%GO:0048878	0.993476	0.709316	0.970171	0.80138	1.18208	0.490231	0.946717	0.79352	1.23261	0.450265	-1.17306	0.542826
PID_FRA_PATHWAY%MSIGDB_C2%PID_FRA_PATHWAY	0.993128	0.709709	-1.10197	0.516222	1.34453	0.343147	1.20345	0.503872	1.0398	0.645186	0.890444	0.869687
PID_TNF_PATHWAY%MSIGDB_C2%PID_TNF_PATHWAY	0.992436	0.710826	0.801794	0.954833	0.710397	0.953104	1.04452	0.688217	-0.870609	0.777228	0.951885	0.809893
POSITIVE REGULATION OF CALCIUM ION TRANSMEMBRANE TRANSPORT%GOBP%GO:1904427	0.992309	0.710692	0.759137	0.974848	0.940539	0.765517	0.936895	0.802813	1.00375	0.677652	0.983763	0.768786
CELLULAR RESPONSE TO ORGANONITROGEN COMPOUND%GOBP%GO:0071417	0.991894	0.711221	-1.05051	0.595303	0.9925	0.701416	-1.00943	0.689965	0.967039	0.717555	-1.01992	0.698142
INTERFERON-GAMMA-MEDIATED SIGNALING PATHWAY%GOBP%GO:0060333	0.991654	0.711345	0.815742	0.948391	1.65004	0.155747	1.7247	0.0828631	1.58734	0.192356	1.69084	0.0579847
CELLULAR TRANSITION METAL ION HOMEOSTASIS%GOBP%GO:0046916	0.99101	0.712385	1.14732	0.558424	-1.12791	0.519734	-1.64696	0.0891827	-0.86318	0.785282	-1.50211	0.252836
RNA POL II CTD PHOSPHORYLATION AND INTERACTION WITH CE%REACTOME%R-HSA-77075.2	0.99015	0.71398	1.23315	0.436027	-1.28106	0.412803	-1.5674	0.125055	-1.44765	0.257361	-0.958789	0.775182
ANTIVIRAL MECHANISM BY IFN-STIMULATED GENES%REACTOME DATABASE ID RELEASE 59%1169410	0.989996	0.713907	-1.41168	0.23199	-0.590922	1	-1.0341	0.656779	0.674459	0.955363	-1.16231	0.551833
MYELOID LEUKOCYTE DIFFERENTIATION%GOBP%GO:0002573	0.989869	0.713744	0.914669	0.877694	1.13185	0.546584	1.33384	0.365655	1.19256	0.485164	1.16118	0.540292
ACYL CHAIN REMODELLING OF PE%REACTOME DATABASE ID RELEASE 59%1482839	0.988551	0.716397	0.857564	0.922516	0.926146	0.78189	-1.16123	0.475027	0.941368	0.74293	-1.31749	0.398085
CARBOHYDRATE TRANSPORT%GOBP%GO:0008643	0.988417	0.716277	-1.12447	0.495359	1.36122	0.329697	0.878469	0.860123	1.4303	0.276128	-0.947452	0.791678
INTERLEUKIN SIGNALING PATHWAY%PANTHER PATHWAY%P00036	0.98822	0.716309	-1.17048	0.439818	1.03519	0.658369	0.912365	0.819862	1.22396	0.457793	0.836671	0.921584
ATP-DEPENDENT CHROMATIN REMODELING%GOBP%GO:0043044	0.987113	0.718484	1.03584	0.710129	-0.841071	0.861335	0.767779	0.949009	-1.04946	0.543766	0.669508	0.999078
AMINE METABOLIC PROCESS%GOBP%GO:0009308	0.986212	0.720165	1.52493	0.119275	1.76639	0.107483	1.39508	0.31479	1.57973	0.198371	1.39593	0.294467
NUCLEOSIDE PHOSPHATE CATABOLIC PROCESS%GOBP%GO:1901292	0.986154	0.719872	1.39955	0.216874	1.22317	0.454821	1.09651	0.62991	1.01141	0.671663	1.0402	0.694791
MRNA DECAY BY 3' TO 5' EXORIBONUCLEASE%REACTOME DATABASE ID RELEASE 59%429958	0.985722	0.720439	1.13924	0.568912	-1.33761	0.394766	-1.30084	0.330042	-1.52757	0.224766	-0.752847	0.97767
GLYCOSYL COMPOUND CATABOLIC PROCESS%GOBP%GO:1901658	0.985353	0.720885	0.978916	0.790313	1.50252	0.245636	1.05472	0.67457	1.43847	0.274108	1.2307	0.467795
PROTEIN FOLDING%REACTOME%R-HSA-391251.1	0.98488	0.721586	1.0017	0.760939	-1.06121	0.588147	-1.58726	0.114377	-1.19578	0.405485	-1.27972	0.439589
COGNITION%GOBP%GO:0050890	0.984874	0.72116	1.14873	0.555626	1.28667	0.384343	1.29769	0.401095	1.27257	0.411396	1.43411	0.254523
NEGATIVE REGULATION OF LEUKOCYTE CELL-CELL ADHESION%GOBP%GO:1903038	0.98466	0.721218	1.14463	0.56227	1.06575	0.626762	1.24658	0.454651	1.07892	0.609056	1.18351	0.510168
REGULATION OF ALTERNATIVE MRNA SPLICING, VIA SPLICEOSOME%GOBP%GO:0000381	0.984504	0.721138	1.21887	0.456663	0.625861	0.993459	1.16093	0.553014	0.865867	0.809721	1.0644	0.661527
ION TRANSMEMBRANE TRANSPORT%GOBP%GO:0034220	0.984452	0.720838	1.18784	0.499563	1.23453	0.440839	1.14135	0.57241	1.31852	0.365	1.04126	0.695097
ACTIVATION OF BH3-ONLY PROTEINS%REACTOME%R-HSA-114452.2	0.984334	0.720673	1.00173	0.76136	0.867254	0.836442	1.09289	0.634638	1.07973	0.609676	0.993077	0.754951
POSITIVE REGULATION OF NEURON APOPTOTIC PROCESS%GOBP%GO:0043525	0.984063	0.720908	1.55866	0.0974507	0.860235	0.842905	-0.861221	0.882454	0.63556	0.973907	-0.782926	0.96156
COAGULATION%GOBP%GO:0050817	0.983837	0.720993	-0.993712	0.666167	1.01774	0.675239	-1.36123	0.271487	-1.14639	0.443434	-1.51581	0.244572
SIGNALING BY TGF-BETA RECEPTOR COMPLEX%REACTOME DATABASE ID RELEASE 59%170834	0.983512	0.721341	-1.26398	0.341426	-1.13985	0.50676	-0.931852	0.794177	-1.07898	0.512404	-1.14861	0.561048
RESPONSE TO COLD%GOBP%GO:0009409	0.983043	0.722	1.35192	0.267725	0.924114	0.783314	1.07419	0.652035	1.03398	0.654628	1.105	0.606984
HSF1-DEPENDENT TRANSACTIVATION%REACTOME%R-HSA-3371571.1	0.982986	0.721688	1.25016	0.411092	0.8763	0.830502	0.947211	0.793104	0.619361	0.978545	1.30892	0.389684
NEGATIVE REGULATION OF CHROMATIN ORGANIZATION%GOBP%GO:1905268	0.982942	0.721354	-1.25926	0.345986	-1.25716	0.423864	-0.857274	0.887756	-1.26036	0.352547	-0.989615	0.737662
PURINE RIBONUCLEOTIDE BIOSYNTHETIC PROCESS%GOBP%GO:0009152	0.982298	0.722438	1.66422	0.0488439	1.26515	0.406462	0.962559	0.775903	1.05662	0.627305	1.01731	0.723834
TRANSCRIPTIONAL REGULATION BY TP53%REACTOME%R-HSA-3700989.5	0.982272	0.722061	1.13302	0.575797	-1.03676	0.612377	-1.20672	0.423794	-1.10272	0.484908	-0.968462	0.764149
DIVALENT INORGANIC CATION TRANSPORT%GOBP%GO:0072511	0.982157	0.7219	0.741359	0.977278	1.38938	0.320132	1.24631	0.45483	1.41141	0.285042	1.17959	0.514481
EFFECTS OF PIP2 HYDROLYSIS%REACTOME%R-HSA-114508.2	0.982063	0.721685	-0.848009	0.853128	0.982887	0.713061	1.03628	0.698682	1.18298	0.494563	1.19491	0.497239
REGULATION OF TUBE DIAMETER%GOBP%GO:0035296	0.982006	0.721387	0.916528	0.878127	1.17168	0.499508	1.00566	0.736912	1.07657	0.607726	0.872614	0.884378
PURINE NUCLEOSIDE MONOPHOSPHATE BIOSYNTHETIC PROCESS%GOBP%GO:0009127	0.981781	0.721465	1.5304	0.115587	0.793819	0.899367	-1.48148	0.183012	-1.05004	0.543392	-1.00193	0.721378
SIGNALING BY PTK6%REACTOME%R-HSA-8848021.2	0.981618	0.721421	-1.1226	0.496655	0.870607	0.833223	-0.81868	0.922741	0.752283	0.909708	-1.06493	0.652445
POSITIVE REGULATION OF CAMP BIOSYNTHETIC PROCESS%GOBP%GO:0030819	0.980178	0.724295	-0.874998	0.814125	1.34218	0.34448	1.45586	0.287505	1.22488	0.457297	1.25118	0.447296
DNA REPLICATION INITIATION%GOBP%GO:0006270	0.979829	0.724683	-1.0649	0.573578	-1.31731	0.401173	-1.42669	0.221586	-1.30498	0.322225	-0.931921	0.807259
MYELOID LEUKOCYTE MIGRATION%GOBP%GO:0097529	0.97967	0.724623	1.56072	0.0964008	1.31279	0.367707	1.13454	0.58205	1.18223	0.494475	0.986017	0.766747
RETINA HOMEOSTASIS%GOBP%GO:0001895	0.979397	0.724838	1.19764	0.487776	1.05243	0.641997	0.985427	0.758419	0.897746	0.780633	0.886207	0.873829
COBALAMIN METABOLIC PROCESS%GOBP%GO:0009235	0.979367	0.724485	0.748841	0.977697	0.870133	0.833761	0.737234	0.968408	-1.04185	0.551895	-0.602925	1
REGULATION OF BLOOD VESSEL DIAMETER%GOBP%GO:0097746	0.978488	0.726058	0.896351	0.888224	1.17573	0.496596	1.00919	0.732804	1.08801	0.601479	0.894677	0.865546
PROGRAMMED CELL DEATH%GOBP%GO:0012501	0.97838	0.725875	1.26542	0.388327	1.14876	0.529311	1.31813	0.383858	1.18883	0.488865	1.36643	0.334878
POSITIVE REGULATION OF JAK-STAT CASCADE%GOBP%GO:0046427	0.978145	0.725995	1.01421	0.74261	-1.51154	0.301969	-1.30742	0.323582	-1.38617	0.272192	-1.33328	0.385417
COBALAMIN (CBL, VITAMIN B12) TRANSPORT AND METABOLISM%REACTOME%R-HSA-196741.2	0.977945	0.726037	0.763057	0.971553	0.851855	0.851775	0.731298	0.970486	-0.994282	0.61194	-0.595772	1
BLOOD COAGULATION%GOBP%GO:0007596	0.976604	0.728742	-1.02303	0.629689	1.01411	0.678429	-1.34918	0.282792	-1.12641	0.460313	-1.52625	0.233717
ORGAN GROWTH%GOBP%GO:0035265	0.976444	0.728669	1.15418	0.545789	1.30418	0.372434	1.39916	0.316411	1.23819	0.444499	1.2474	0.452832
WOUND HEALING%GOBP%GO:0042060	0.976257	0.728664	-1.0108	0.646716	1.127	0.552362	-1.14389	0.492002	1.031	0.655908	-1.32611	0.389838
ESTABLISHMENT OF PROTEIN LOCALIZATION TO PEROXISOME%GOBP%GO:0072663	0.97574	0.729416	-1.52859	0.172939	-0.792684	0.911966	-1.29849	0.331337	0.708084	0.937559	-1.37734	0.339534
POSITIVE REGULATION OF TUMOR NECROSIS FACTOR PRODUCTION%GOBP%GO:0032760	0.975171	0.730296	1.51268	0.127649	1.55095	0.217153	1.3542	0.355582	1.48185	0.252141	1.17363	0.523544
RNA METHYLATION%GOBP%GO:0001510	0.97432	0.731836	0.725155	0.98553	-1.54559	0.301862	-1.83627	0.0284912	-1.28319	0.336857	-1.58852	0.20827
PURINE RIBONUCLEOSIDE MONOPHOSPHATE BIOSYNTHETIC PROCESS%GOBP%GO:0009168	0.973955	0.732213	1.50164	0.133963	0.791295	0.901263	-1.46365	0.197017	-1.04883	0.543885	-0.975125	0.756959
POST-TRANSLATIONAL MODIFICATION: SYNTHESIS OF GPI-ANCHORED PROTEINS%REACTOME%R-HSA-163125.2	0.973459	0.732923	1.02986	0.716893	1.88706	0.0557896	1.66102	0.116074	1.87042	0.0889065	1.58292	0.108056
HEMOSTASIS%GOBP%GO:0007599	0.973257	0.732957	-1.01895	0.634869	1.00066	0.692767	-1.37322	0.260319	-1.17698	0.423447	-1.56261	0.217882
ESTABLISHMENT OF SYNAPTIC VESICLE LOCALIZATION%GOBP%GO:0097480	0.972097	0.73529	0.9114	0.881116	1.06167	0.63161	1.41927	0.308327	1.25352	0.434067	1.26806	0.42713
SLC-MEDIATED TRANSMEMBRANE TRANSPORT%REACTOME%R-HSA-425407.1	0.971721	0.735735	-0.958734	0.709299	0.925765	0.781948	0.951781	0.788135	1.16472	0.51216	1.05663	0.673212
REGULATION OF CYTOKINE PRODUCTION INVOLVED IN IMMUNE RESPONSE%GOBP%GO:0002718	0.971538	0.735739	0.70443	0.990434	1.40881	0.301285	1.11536	0.608545	1.26728	0.41892	0.977064	0.774908
VISUAL PHOTOTRANSDUCTION%REACTOME DATABASE ID RELEASE 59%2187338	0.971492	0.735404	0.888819	0.89227	1.88553	0.0539922	1.63883	0.128505	1.89775	0.101576	1.5691	0.118281
CELL DEATH%GOBP%GO:0008219	0.971352	0.735311	1.27585	0.373559	1.13097	0.54791	1.3057	0.394449	1.16252	0.512893	1.33977	0.358861
INSULIN RECEPTOR SIGNALING PATHWAY%GOBP%GO:0008286	0.971195	0.735219	-1.08377	0.544098	-1.35475	0.383477	-0.874412	0.865769	-1.14914	0.4401	-0.782031	0.961953
MTOR SIGNALLING%REACTOME%R-HSA-165159.3	0.970857	0.735589	1.36408	0.253294	-1.56095	0.305088	-1.54692	0.138196	-1.28049	0.337262	-0.733529	0.986436
CELLULAR RESPONSE TO MOLECULE OF BACTERIAL ORIGIN%GOBP%GO:0071219	0.970806	0.735264	0.820322	0.947038	1.37	0.327175	1.20388	0.50314	1.31554	0.368374	1.19843	0.492388
BILE ACID BIOSYNTHETIC PROCESS%GOBP%GO:0006699	0.970715	0.73504	1.1599	0.536264	1.17965	0.492771	1.26173	0.442217	1.24657	0.437873	1.40787	0.284072
REGULATION OF PROTEIN TARGETING TO MITOCHONDRION%GOBP%GO:1903214	0.970568	0.734951	1.41991	0.200252	-1.13571	0.512341	-1.17655	0.457572	-1.1413	0.446577	-1.10126	0.608703
REGULATION OF PROTEIN DEPHOSPHORYLATION%GOBP%GO:0035304	0.969563	0.736878	-0.577936	0.992197	-0.842303	0.859828	0.934615	0.803128	-0.737538	0.917249	1.02282	0.717099
ANDROGENRECEPTOR%IOB%ANDROGENRECEPTOR	0.968945	0.737931	-0.910247	0.766472	0.695563	0.96261	0.911659	0.819969	0.875426	0.801809	0.962159	0.795708
MEIOTIC CELL CYCLE PROCESS%GOBP%GO:1903046	0.967578	0.740734	0.77737	0.963834	0.920792	0.787392	1.10544	0.619414	0.806289	0.869777	0.896072	0.865114
PID_TELOMERASE_PATHWAY%MSIGDB_C2%PID_TELOMERASE_PATHWAY	0.9652	0.745964	-1.09588	0.525233	-1.15841	0.490751	-1.22371	0.404846	-1.29484	0.327854	-1.33356	0.385552
METAL ION TRANSPORT%GOBP%GO:0030001	0.965087	0.745818	0.927825	0.862408	1.61461	0.181506	1.42669	0.308437	1.60921	0.182298	1.40382	0.286124
POSITIVE REGULATION OF INTERFERON-GAMMA PRODUCTION%GOBP%GO:0032729	0.964528	0.746713	1.0703	0.656509	1.65713	0.15289	1.52151	0.217955	1.62812	0.167603	1.44519	0.239222
VESICLE-MEDIATED TRANSPORT IN SYNAPSE%GOBP%GO:0099003	0.964205	0.747008	0.903986	0.886649	1.0504	0.64378	1.40697	0.312347	1.24923	0.435585	1.27877	0.417777
RESOLUTION OF SISTER CHROMATID COHESION%REACTOME%R-HSA-2500257.1	0.964039	0.746964	-1.17139	0.439493	-0.707343	0.973704	-0.525507	1	-1.18887	0.411649	-0.533975	1
MATURATION OF 5.8S RRNA%GOBP%GO:0000460	0.963818	0.747053	1.48712	0.144485	-1.39584	0.358607	-1.54768	0.137761	-1.08918	0.501697	-0.886673	0.870902
NEGATIVE REGULATION OF HEMOPOIESIS%GOBP%GO:1903707	0.963676	0.74694	1.22853	0.442222	-1.21834	0.443994	-1.46895	0.193683	-1.33755	0.301772	-1.46701	0.263397
ORGANELLE ASSEMBLY%GOBP%GO:0070925	0.963217	0.747595	0.736532	0.979533	-0.87765	0.815024	-1.16295	0.472472	-0.888572	0.760677	-1.24232	0.480786
NUCLEAR-TRANSCRIBED MRNA CATABOLIC PROCESS, EXONUCLEOLYTIC%GOBP%GO:0000291	0.962088	0.749831	1.19211	0.494623	-1.51073	0.301039	-1.35373	0.278733	-1.63421	0.18216	-0.818665	0.935209
REGULATION OF RESPONSE TO EXTERNAL STIMULUS%GOBP%GO:0032101	0.962078	0.749413	1.01363	0.743215	1.41041	0.300071	1.29304	0.406875	1.30087	0.385737	1.27579	0.422013
REGULATION OF CALCIUM-MEDIATED SIGNALING%GOBP%GO:0050848	0.961452	0.750375	1.15268	0.546851	1.42084	0.29404	1.60347	0.145872	1.41043	0.285997	1.82144	0.020032
POSITIVE REGULATION OF HISTONE METHYLATION%GOBP%GO:0031062	0.96082	0.75147	-1.1627	0.450844	-1.33361	0.398589	-1.01841	0.677325	-1.17165	0.423428	-1.12772	0.580545
DISEASES ASSOCIATED WITH O-GLYCOSYLATION OF PROTEINS%REACTOME%R-HSA-3906995.2	0.960751	0.75119	-1.04633	0.602867	1.23115	0.444939	-1.15411	0.479165	1.37902	0.308788	-1.27122	0.448165
PROTEIN TARGETING TO PEROXISOME%GOBP%GO:0006625	0.960474	0.751378	-1.48899	0.193376	-0.783532	0.919085	-1.29147	0.33883	0.708687	0.937602	-1.4151	0.295174
OLIGOSACCHARIDE METABOLIC PROCESS%GOBP%GO:0009311	0.960395	0.751127	0.920414	0.873116	1.38156	0.323988	1.03823	0.697219	1.19668	0.483594	0.799517	0.949665
SIGNAL TRANSDUCTION BY P53 CLASS MEDIATOR%GOBP%GO:0072331	0.959701	0.752364	1.18594	0.500251	0.74677	0.930775	-1.0315	0.659011	0.994082	0.685813	-0.846227	0.913133
POSITIVE REGULATION OF STAT CASCADE%GOBP%GO:1904894	0.958661	0.754394	1.01816	0.736422	-1.50497	0.306499	-1.2988	0.331749	-1.36392	0.285817	-1.347	0.370913
ST_ERK1_ERK2_MAPK_PATHWAY%MSIGDB_C2%ST_ERK1_ERK2_MAPK_PATHWAY	0.958163	0.755154	0.950578	0.832932	1.01599	0.67774	0.79544	0.92773	1.24313	0.44049	0.944045	0.816128
POSITIVE REGULATION OF MITOCHONDRIAL OUTER MEMBRANE PERMEABILIZATION INVOLVED IN APOPTOTIC SIGNALING PATHWAY%GOBP%GO:1901030	0.958123	0.754804	1.48273	0.147038	1.00067	0.6931	0.92458	0.809422	1.23897	0.44386	0.944537	0.815757
REGULATION OF TELOMERASE%PATHWAY INTERACTION DATABASE NCI-NATURE CURATED DATA%REGULATION OF TELOMERASE	0.957727	0.755312	-1.11251	0.507206	-1.12896	0.520012	-1.22996	0.394843	-1.28979	0.331412	-1.33091	0.388495
PROTEIN LOCALIZATION TO PEROXISOME%GOBP%GO:0072662	0.957627	0.755108	-1.50449	0.186663	-0.771433	0.93083	-1.28335	0.346537	0.70241	0.940291	-1.40565	0.306548
REGULATION OF INFLAMMATORY RESPONSE%GOBP%GO:0050727	0.957283	0.755468	1.21295	0.465682	1.7788	0.107798	1.61105	0.14576	1.5943	0.187567	1.64107	0.0773948
POSITIVE REGULATION OF IMMUNE EFFECTOR PROCESS%GOBP%GO:0002699	0.956816	0.756154	0.984488	0.783891	1.40506	0.302795	1.56833	0.17386	1.30045	0.386268	1.548	0.135467
MODIFICATION OF MORPHOLOGY OR PHYSIOLOGY OF OTHER ORGANISM INVOLVED IN SYMBIOTIC INTERACTION%GOBP%GO:0051817	0.956655	0.756103	1.12961	0.577939	-0.818472	0.884164	0.616894	1	0.737928	0.918433	-0.695858	0.997194
MEIOTIC CELL CYCLE%GOBP%GO:0051321	0.956351	0.756351	0.779695	0.963498	0.909444	0.798913	1.09723	0.628831	0.808297	0.867362	0.903146	0.855926
U12 DEPENDENT SPLICING%REACTOME DATABASE ID RELEASE 59%72165	0.956131	0.75642	1.66927	0.0470555	-1.66965	0.262447	-1.35143	0.281348	-1.73646	0.165677	0.453908	1
DISEASES OF IMMUNE SYSTEM%REACTOME DATABASE ID RELEASE 59%5260271	0.955209	0.758147	1.21849	0.457098	0.896979	0.810184	-0.817811	0.92286	1.36667	0.316886	0.787196	0.955449
PLATELET DEGRANULATION%GOBP%GO:0002576	0.954973	0.758307	-0.933723	0.742978	-1.72117	0.261496	-1.76278	0.0502149	-1.7838	0.157819	-1.76143	0.113818
HYPOXIC AND OXYGEN HOMEOSTASIS REGULATION OF HIF-1-ALPHA%PATHWAY INTERACTION DATABASE NCI-NATURE CURATED DATA%HYPOXIC AND OXYGEN HOMEOSTASIS REGULATION OF HIF-1-ALPHA	0.953967	0.760252	0.95697	0.822983	-0.58685	1	-1.07727	0.58721	-0.833495	0.819078	-1.33611	0.385518
SYNAPTIC VESICLE TRANSPORT%GOBP%GO:0048489	0.953936	0.759888	0.910276	0.88088	1.04298	0.651929	1.40745	0.313247	1.24285	0.440307	1.27597	0.422133
ION CHANNEL TRANSPORT%REACTOME DATABASE ID RELEASE 59%983712	0.953637	0.760087	1.08547	0.633318	0.931144	0.774984	0.924489	0.809258	1.10364	0.582104	-1.04453	0.673668
'DE NOVO' PROTEIN FOLDING%GOBP%GO:0006458	0.95251	0.762335	0.894569	0.889412	-1.0108	0.641371	-1.37632	0.258521	-0.961814	0.654724	-0.795474	0.956485
ENDOSOMAL TRANSPORT%GOBP%GO:0016197	0.952308	0.762367	0.852883	0.92772	-1.16107	0.489463	-0.960439	0.75034	-1.05057	0.543923	-1.03567	0.681741
PEROXISOMAL TRANSPORT%GOBP%GO:0043574	0.951669	0.763449	-1.5101	0.182501	-0.973036	0.68861	-1.30622	0.324736	0.624521	0.976913	-1.4309	0.279031
TSH%NETPATH%TSH	0.9512	0.764094	0.877788	0.90246	0.652946	0.984282	-0.903273	0.830186	0.733801	0.920518	-0.853793	0.909908
NEGATIVE REGULATION OF CALCIUM-MEDIATED SIGNALING%GOBP%GO:0050849	0.950892	0.764389	-0.526229	0.996187	1.10559	0.578641	1.14143	0.572621	1.07527	0.606864	1.0985	0.613999
PROTEIN DEACYLATION%GOBP%GO:0035601	0.950588	0.764679	-0.843204	0.85765	-0.945739	0.721565	-1.61799	0.102069	-0.916519	0.721688	-1.34079	0.378182
MACROMOLECULE DEACYLATION%GOBP%GO:0098732	0.94988	0.765958	-0.813587	0.880564	-0.968512	0.696291	-1.57799	0.118915	-0.899628	0.747595	-1.37541	0.342783
POSITIVE REGULATION OF AUTOPHAGY%GOBP%GO:0010508	0.9492	0.767084	0.681878	0.99222	-0.83051	0.873989	-0.675356	0.990683	0.795153	0.879465	-0.732052	0.986956
RESPONSE TO NITROGEN COMPOUND%GOBP%GO:1901698	0.949136	0.766781	-1.04254	0.606411	1.04507	0.649676	0.96441	0.774499	1.07771	0.606827	0.994225	0.753195
SYNAPTIC VESICLE LOCALIZATION%GOBP%GO:0097479	0.948771	0.767226	0.910857	0.880962	1.06286	0.630271	1.40441	0.313566	1.25454	0.433789	1.28907	0.408011
HALLMARK_ESTROGEN_RESPONSE_EARLY%MSIGDB_C2%HALLMARK_ESTROGEN_RESPONSE_EARLY	0.948271	0.767951	0.99751	0.767231	1.16035	0.51316	1.19364	0.516327	1.30771	0.377869	1.15559	0.549704
AUTOPHAGOSOME ORGANIZATION%GOBP%GO:1905037	0.948204	0.767644	-1.43186	0.223597	-1.25034	0.429742	-1.14407	0.492061	-0.948848	0.674725	-1.17891	0.540684
LIPID BIOSYNTHETIC PROCESS%GOBP%GO:0008610	0.948199	0.76722	-1.46769	0.203442	1.14046	0.535993	0.965905	0.774379	1.11077	0.573662	-1.23817	0.482478
SUBSTANTIA NIGRA DEVELOPMENT%GOBP%GO:0021762	0.948116	0.766973	1.2022	0.480847	0.850645	0.852904	1.04548	0.686866	-0.708156	0.93959	1.04028	0.695029
AQUAPORIN-MEDIATED TRANSPORT%REACTOME%R-HSA-445717.1	0.948052	0.766693	-1.02903	0.622827	1.60771	0.187744	0.981008	0.759132	1.52491	0.230185	0.621486	1
OSTEOBLAST DIFFERENTIATION%GOBP%GO:0001649	0.947649	0.767208	-1.17111	0.439661	1.22436	0.454045	0.945872	0.793619	1.31052	0.375143	1.06064	0.6661
RNA POLYMERASE II TRANSCRIPTION%REACTOME DATABASE ID RELEASE 59%73857	0.947313	0.767543	1.32147	0.308498	-1.77105	0.274872	-1.78436	0.0449395	-1.85949	0.143853	-1.20932	0.515146
REGULATION OF PURINE NUCLEOTIDE BIOSYNTHETIC PROCESS%GOBP%GO:1900371	0.946789	0.768362	-1.04226	0.606315	1.60171	0.190613	1.53698	0.202738	1.48276	0.253274	1.25313	0.445496
POSITIVE REGULATION OF CAMP METABOLIC PROCESS%GOBP%GO:0030816	0.946566	0.768433	-0.868179	0.825492	1.33255	0.349059	1.24943	0.455006	1.18164	0.494676	1.04011	0.694616
RNA POLYMERASE II PRE-TRANSCRIPTION EVENTS%REACTOME DATABASE ID RELEASE 59%674695	0.94523	0.771061	1.13977	0.569873	-1.56429	0.305235	-1.79216	0.0436616	-1.65397	0.184638	-1.20742	0.517399
GLYCOPROTEIN BIOSYNTHETIC PROCESS%GOBP%GO:0009101	0.945117	0.770875	-1.14257	0.472306	0.905512	0.801911	1.0899	0.63855	1.04171	0.643107	1.02922	0.708086
RESPONSE TO ORGANONITROGEN COMPOUND%GOBP%GO:0010243	0.944448	0.772026	0.812841	0.948073	1.06905	0.624844	0.99584	0.746274	1.07855	0.607721	0.984706	0.767984
MRNA CAPPING%REACTOME%R-HSA-72086.2	0.944273	0.77198	1.17125	0.521189	-1.22858	0.434452	-1.52962	0.149521	-1.42953	0.261604	-0.981486	0.748657
TRANSCRIPTION OF THE HIV GENOME%REACTOME%R-HSA-167172.2	0.944051	0.772035	1.08556	0.633535	-1.52433	0.298783	-1.7659	0.0489293	-1.64969	0.177954	-1.2529	0.4691
REGULATION OF INTERLEUKIN-2 PRODUCTION%GOBP%GO:0032663	0.94393	0.771852	0.906442	0.88464	1.25426	0.417538	1.46307	0.280745	1.22584	0.456276	1.34646	0.35186
PID_MYC_REPRESS_PATHWAY%MSIGDB_C2%PID_MYC_REPRESS_PATHWAY	0.943577	0.772254	-1.08801	0.537838	1.30925	0.368579	1.34557	0.35851	1.14881	0.527634	1.13259	0.577268
POSITIVE REGULATION OF TRANSCRIPTION FACTOR IMPORT INTO NUCLEUS%GOBP%GO:0042993	0.942311	0.774789	-0.834125	0.86481	-1.1415	0.50381	-0.941569	0.779801	-1.04046	0.552929	-0.92385	0.819652
ORGANELLE LOCALIZATION%GOBP%GO:0051640	0.941772	0.775582	0.844638	0.933212	-0.862852	0.832263	1.00451	0.73743	0.760273	0.903445	0.953314	0.80921
CELLULAR RESPONSE TO LIPOPOLYSACCHARIDE%GOBP%GO:0071222	0.941758	0.775175	0.836499	0.937225	1.37117	0.327581	1.40878	0.312895	1.25413	0.433084	1.40046	0.290184
REGULATION OF NUCLEOTIDE BIOSYNTHETIC PROCESS%GOBP%GO:0030808	0.94034	0.77807	-1.0238	0.629341	1.59612	0.190921	1.55263	0.186956	1.49303	0.246111	1.27442	0.424772
MITOCHONDRIAL RNA METABOLIC PROCESS%GOBP%GO:0000959	0.939806	0.778867	0.938001	0.84796	-1.7296	0.274992	-1.75405	0.0529599	-1.61132	0.191829	-1.51726	0.243885
CELL PROJECTION ASSEMBLY%GOBP%GO:0030031	0.938972	0.780327	-1.1859	0.423637	0.76719	0.918353	-1.27308	0.354585	0.798692	0.876386	-1.38312	0.330691
POSITIVE REGULATION OF CYTOSOLIC CALCIUM ION CONCENTRATION%GOBP%GO:0007204	0.938917	0.780007	0.89888	0.885584	1.41541	0.296686	1.23788	0.457477	1.47917	0.253825	1.09113	0.623829
POSITIVE REGULATION OF INTERLEUKIN-8 PRODUCTION%GOBP%GO:0032757	0.938095	0.781489	1.00902	0.750215	1.42293	0.29439	1.37436	0.334579	1.47629	0.252951	1.27792	0.418843
MYELOID CELL HOMEOSTASIS%GOBP%GO:0002262	0.937826	0.781654	0.998564	0.766891	-2.0989	0.172073	-1.82889	0.0300488	-2.01927	0.059087	-1.92154	0.0282597
POSITIVE REGULATION OF CYCLIC NUCLEOTIDE BIOSYNTHETIC PROCESS%GOBP%GO:0030804	0.937653	0.781618	-0.838047	0.862512	1.40255	0.305759	1.41803	0.308834	1.3188	0.365678	1.21153	0.481626
GLYOXYLATE METABOLISM AND GLYCINE DEGRADATION%REACTOME%R-HSA-389661.4	0.937368	0.781866	0.824325	0.945631	1.07255	0.620629	-1.5889	0.114079	0.77363	0.894118	-1.46047	0.263864
NUCLEOTIDE-EXCISION REPAIR, PREINCISION COMPLEX STABILIZATION%GOBP%GO:0006293	0.936867	0.782634	0.900937	0.886069	-1.64181	0.281863	-1.47271	0.19069	-1.13686	0.450307	-1.46647	0.262694
TRANSFORMING GROWTH FACTOR BETA RECEPTOR SIGNALING PATHWAY%GOBP%GO:0007179	0.935723	0.78488	-1.39388	0.244485	1.0394	0.653728	1.04661	0.684978	1.03041	0.655514	0.872849	0.885515
DISEASES ASSOCIATED WITH THE TLR SIGNALING CASCADE%REACTOME%R-HSA-5602358.1	0.935602	0.784722	1.21238	0.466157	0.908888	0.799665	-0.78211	0.949737	1.33986	0.345552	0.793985	0.954316
G ALPHA (I) SIGNALLING EVENTS%REACTOME DATABASE ID RELEASE 59%418594	0.934386	0.787142	0.949633	0.833894	0.996069	0.696232	1.1024	0.621581	0.960933	0.723964	0.968096	0.789635
HUMORAL IMMUNE RESPONSE%GOBP%GO:0006959	0.93415	0.787249	0.975079	0.795075	-0.958684	0.703142	-1.10016	0.554062	-0.993578	0.612262	-1.10362	0.606933
PLATELET ACTIVATION, SIGNALING AND AGGREGATION%REACTOME DATABASE ID RELEASE 59%76002	0.934049	0.787044	-0.956666	0.710921	-1.28117	0.413855	-1.35755	0.276113	-1.34038	0.300659	-1.48427	0.261332
REGULATION OF CELL KILLING%GOBP%GO:0031341	0.933787	0.787231	1.38082	0.234419	1.93712	0.0506251	2.02206	0.00337304	1.81853	0.0917684	1.91229	0.00765052
POSITIVE REGULATION OF INTERLEUKIN-1 SECRETION%GOBP%GO:0050716	0.933411	0.787667	1.2042	0.478255	1.93162	0.0419114	1.70068	0.0905521	1.86117	0.0896323	1.63132	0.0823231
TISSUE HOMEOSTASIS%GOBP%GO:0001894	0.933101	0.787981	0.804379	0.953345	1.35305	0.33607	1.28346	0.417227	1.18944	0.488199	1.07504	0.648682
GLYCOSYLATION%GOBP%GO:0070085	0.932553	0.788808	-1.24926	0.354835	0.875734	0.829797	0.79699	0.926196	0.990327	0.690801	-1.04714	0.67285
REGULATION OF MULTI-ORGANISM PROCESS%GOBP%GO:0043900	0.931979	0.789671	1.16326	0.532288	1.03007	0.663619	1.11375	0.609765	0.934821	0.748214	1.17592	0.520377
INORGANIC ION TRANSMEMBRANE TRANSPORT%GOBP%GO:0098660	0.931976	0.789231	1.12353	0.584492	1.33326	0.349639	1.08478	0.644746	1.38291	0.30429	0.985356	0.767996
GLYOXYLATE METABOLIC PROCESS%GOBP%GO:0046487	0.931601	0.789621	0.822359	0.946746	1.0805	0.612476	-1.61771	0.101863	0.766381	0.901404	-1.47194	0.262843
IL3-MEDIATED SIGNALING EVENTS%PATHWAY INTERACTION DATABASE NCI-NATURE CURATED DATA%IL3-MEDIATED SIGNALING EVENTS	0.931387	0.789675	-0.626154	0.987748	0.75817	0.923514	0.800115	0.925407	0.858297	0.817943	-0.789584	0.959428
PYRUVATE METABOLISM AND CITRIC ACID (TCA) CYCLE%REACTOME%R-HSA-71406.1	0.931204	0.789658	-0.875974	0.813704	-1.23068	0.434912	-1.34285	0.291166	-1.16071	0.430284	-1.42122	0.288283
NEGATIVE REGULATION OF TRANSMEMBRANE RECEPTOR PROTEIN SERINE/THREONINE KINASE SIGNALING PATHWAY%GOBP%GO:0090101	0.930713	0.790366	-1.17964	0.429462	1.36138	0.330217	1.23306	0.46277	1.20831	0.474318	1.00214	0.742391
TRISTETRAPROLIN (TTP, ZFP36) BINDS AND DESTABILIZES MRNA%REACTOME%R-HSA-450513.2	0.930702	0.789949	1.22107	0.452278	-0.868348	0.824691	-0.750594	0.966154	-1.03625	0.557343	0.81269	0.941307
BEHAVIOR%GOBP%GO:0007610	0.930152	0.790776	1.13108	0.577279	1.50195	0.24473	1.1519	0.564539	1.36714	0.316336	1.16374	0.537691
REGULATION OF RESPONSE TO REACTIVE OXYGEN SPECIES%GOBP%GO:1901031	0.929956	0.790793	0.711505	0.988135	1.14712	0.530125	-0.991422	0.712563	1.09728	0.589928	-0.853174	0.909777
POSITIVE REGULATION OF MACROAUTOPHAGY%GOBP%GO:0016239	0.929453	0.791557	-0.925763	0.75135	0.611293	0.995873	-0.676178	0.990644	0.951263	0.73256	0.754137	0.971638
REGULATION OF PROTEIN STABILITY%GOBP%GO:0031647	0.928297	0.793813	1.07064	0.656077	-1.33017	0.397043	-1.21204	0.41693	-1.32671	0.310498	-0.96365	0.770445
REGULATION OF HEMOPOIESIS%GOBP%GO:1903706	0.928184	0.793633	0.985014	0.783	1.25566	0.416417	1.2098	0.494478	1.19538	0.484332	1.13912	0.570142
ACTIVATION OF ATR IN RESPONSE TO REPLICATION STRESS%REACTOME DATABASE ID RELEASE 59%176187	0.927618	0.794496	-0.885373	0.802047	-1.23218	0.435517	-1.36549	0.268314	-1.31455	0.316972	-1.12722	0.580704
NEGATIVE REGULATION OF CELLULAR RESPONSE TO GROWTH FACTOR STIMULUS%GOBP%GO:0090288	0.927575	0.794149	-1.4258	0.22385	1.21264	0.459936	1.10375	0.619051	1.07337	0.609308	0.927327	0.833413
PROTEIN MATURATION%GOBP%GO:0051604	0.927521	0.793837	0.936678	0.848797	0.917538	0.790147	0.879164	0.860605	0.791164	0.882897	0.909848	0.851415
REGULATION OF MITOTIC SPINDLE ORGANIZATION%GOBP%GO:0060236	0.927444	0.793566	-0.928115	0.748982	-0.667506	0.986503	0.836131	0.895571	-0.948482	0.675145	0.650153	1
REGULATION OF BODY FLUID LEVELS%GOBP%GO:0050878	0.927368	0.793293	-1.01863	0.634863	1.05456	0.639105	-1.41096	0.23406	-1.1677	0.423352	-1.56794	0.217434
FACTORS INVOLVED IN MEGAKARYOCYTE DEVELOPMENT AND PLATELET PRODUCTION%REACTOME%R-HSA-983231.2	0.927127	0.793384	-1.06798	0.568346	-1.02799	0.624084	-1.29135	0.338064	-1.27973	0.338121	-1.44474	0.275092
NEGATIVE REGULATION OF HISTONE MODIFICATION%GOBP%GO:0031057	0.926929	0.79341	-0.880679	0.807898	-1.1821	0.474625	-0.80296	0.933902	-1.26038	0.352966	-0.87	0.895402
LAGGING STRAND SYNTHESIS%REACTOME DATABASE ID RELEASE 59%69186	0.926823	0.793212	1.03745	0.706789	-0.727217	0.959719	-0.760288	0.960555	-1.24088	0.367019	-0.506094	1
REGULATION OF PRODUCTION OF MOLECULAR MEDIATOR OF IMMUNE RESPONSE%GOBP%GO:0002700	0.92677	0.792896	0.822475	0.94742	1.25059	0.421906	0.98348	0.758894	1.09746	0.589869	0.88645	0.873672
PID_ANTHRAX_PATHWAY%MSIGDB_C2%PID_ANTHRAX_PATHWAY	0.926748	0.792504	-0.911013	0.767519	1.33948	0.345853	1.53595	0.202185	1.28396	0.400944	1.66769	0.0654819
NEGATIVE REGULATION OF CYTOKINE PRODUCTION%GOBP%GO:0001818	0.926742	0.792077	1.20269	0.481014	0.958875	0.741795	1.23935	0.457534	-1.08314	0.510147	1.07699	0.645517
CELLULAR RESPONSE TO CARBOHYDRATE STIMULUS%GOBP%GO:0071322	0.926416	0.792419	1.21539	0.461235	1.63927	0.160658	1.31586	0.385468	1.6436	0.15231	1.31312	0.389171
INTERACTION WITH HOST%GOBP%GO:0051701	0.925959	0.79303	-1.00441	0.654254	-0.930825	0.738151	-0.763402	0.958944	-0.719382	0.930348	-1.02869	0.688713
REGULATION OF GENE EXPRESSION, EPIGENETIC%GOBP%GO:0040029	0.925858	0.792827	-0.994628	0.667628	-1.24044	0.433998	-0.818367	0.92281	-1.55487	0.211818	-1.03544	0.680241
STING MEDIATED INDUCTION OF HOST IMMUNE RESPONSES%REACTOME%R-HSA-1834941.2	0.925022	0.79431	0.739057	0.979116	-0.962525	0.698246	0.835404	0.896242	-0.930532	0.703212	0.64732	1
VALIDATED TARGETS OF C-MYC TRANSCRIPTIONAL ACTIVATION%PATHWAY INTERACTION DATABASE NCI-NATURE CURATED DATA%VALIDATED TARGETS OF C-MYC TRANSCRIPTIONAL ACTIVATION	0.92483	0.794342	0.867542	0.911819	1.20118	0.47308	-1.18429	0.448244	1.18465	0.492508	-0.844048	0.913214
POSITIVE REGULATION OF LYASE ACTIVITY%GOBP%GO:0051349	0.924169	0.795433	-1.09359	0.528825	1.00839	0.685619	0.865583	0.8726	1.08504	0.604272	0.51708	1
PKB-MEDIATED EVENTS%REACTOME%R-HSA-109703.3	0.922982	0.797794	1.31894	0.311245	-1.54518	0.301159	-1.47733	0.18802	-1.29684	0.328212	-0.724293	0.988441
RESPONSE TO ALKALOID%GOBP%GO:0043279	0.921926	0.799842	0.831196	0.938188	1.21479	0.458547	1.30121	0.399753	1.44375	0.275175	1.28085	0.419148
CALCIUM ION TRANSPORT%GOBP%GO:0006816	0.921115	0.801281	0.864428	0.914401	1.46035	0.273846	1.2847	0.416191	1.51248	0.233904	1.15437	0.549182
CILIUM MOVEMENT%GOBP%GO:0003341	0.92105	0.800984	-0.620498	0.988261	0.946457	0.757181	-0.889303	0.849496	0.692327	0.945989	-0.771041	0.966534
POSITIVE REGULATION OF CHEMOKINE PRODUCTION%GOBP%GO:0032722	0.920979	0.800727	1.1703	0.523117	1.38622	0.322706	1.24595	0.455188	1.53122	0.226177	1.24461	0.455389
PID_HIF1A_PATHWAY%MSIGDB_C2%PID_HIF1A_PATHWAY	0.920242	0.80202	0.945984	0.839765	-0.58931	1	-1.09865	0.55641	-0.831578	0.821756	-1.30883	0.408681
CHAPERONIN-MEDIATED PROTEIN FOLDING%REACTOME DATABASE ID RELEASE 59%390466	0.920105	0.8019	0.903414	0.884607	-1.01844	0.633903	-1.51029	0.161754	-1.14497	0.443695	-1.32841	0.390723
NUCLEOTIDE-EXCISION REPAIR, DNA INCISION, 3'-TO LESION%GOBP%GO:0006295	0.920083	0.801498	0.919301	0.874804	-1.66101	0.269421	-1.48203	0.183211	-1.15035	0.440339	-1.44312	0.274889
SEMA3A PAK DEPENDENT AXON REPULSION%REACTOME DATABASE ID RELEASE 59%399954	0.920014	0.801222	-0.666772	0.976548	0.93851	0.767619	0.598513	1	0.862406	0.812815	0.656215	1
ORGANOPHOSPHATE CATABOLIC PROCESS%GOBP%GO:0046434	0.918597	0.804067	1.10541	0.607115	1.1372	0.538815	1.24566	0.453943	1.01934	0.664536	1.20843	0.483297
MONOVALENT INORGANIC CATION TRANSPORT%GOBP%GO:0015672	0.917929	0.805195	1.35727	0.261828	1.62274	0.175384	1.44197	0.298795	1.58186	0.197957	1.38701	0.309224
RESPONSE TO TRANSFORMING GROWTH FACTOR BETA%GOBP%GO:0071559	0.916966	0.806973	-1.37054	0.256795	1.12231	0.558425	1.02436	0.715506	1.09255	0.59365	-0.99238	0.734227
NEUROPEPTIDE SIGNALING PATHWAY%GOBP%GO:0007218	0.916933	0.806603	-0.508282	0.997594	1.6266	0.172423	1.6617	0.117526	1.68449	0.144236	1.54928	0.134222
POSITIVE REGULATION OF PROTEIN TARGETING TO MITOCHONDRION%GOBP%GO:1903955	0.916878	0.806283	1.40115	0.21556	-1.30296	0.406579	-1.23002	0.395204	-1.28622	0.334477	-1.17517	0.541413
ACTIN FILAMENT BUNDLE ORGANIZATION%GOBP%GO:0061572	0.915075	0.810067	-1.10769	0.511484	-1.52013	0.298777	-1.31962	0.312208	-1.52104	0.223125	-1.27533	0.444276
TRANSCRIPTION ELONGATION FROM RNA POLYMERASE II PROMOTER%GOBP%GO:0006368	0.914681	0.810558	1.23051	0.439462	-1.71538	0.259199	-1.91795	0.0111321	-1.69833	0.172494	-1.33	0.389636
INTERMEDIATE FILAMENT CYTOSKELETON ORGANIZATION%GOBP%GO:0045104	0.914588	0.81032	1.08046	0.640481	-0.819095	0.883537	1.05574	0.674365	0.741153	0.916725	0.777532	0.959826
VALIDATED TARGETS OF C-MYC TRANSCRIPTIONAL REPRESSION%PATHWAY INTERACTION DATABASE NCI-NATURE CURATED DATA%VALIDATED TARGETS OF C-MYC TRANSCRIPTIONAL REPRESSION	0.914554	0.809943	-1.10397	0.514385	1.28502	0.38709	1.33627	0.366094	1.14367	0.533313	1.13013	0.581583
REGULATION OF ANTIGEN RECEPTOR-MEDIATED SIGNALING PATHWAY%GOBP%GO:0050854	0.914369	0.809937	0.94956	0.833589	1.52052	0.232397	1.64472	0.128999	1.4817	0.251832	1.59555	0.101064
NEGATIVE REGULATION OF TELOMERE MAINTENANCE VIA TELOMERASE%GOBP%GO:0032211	0.914247	0.809792	0.682621	0.992383	-0.844585	0.857537	0.619385	1	-0.73112	0.922096	0.578997	1
NEURAL NUCLEUS DEVELOPMENT%GOBP%GO:0048857	0.912786	0.812798	1.20539	0.476302	0.656423	0.981983	0.86473	0.872101	-0.924695	0.712163	0.88616	0.873509
IRON-SULFUR CLUSTER ASSEMBLY%GOBP%GO:0016226	0.912637	0.812694	1.60113	0.0756046	-1.44291	0.33218	-1.42949	0.219493	-1.46428	0.252503	-1.12607	0.580793
REGULATION OF INTERFERON-GAMMA-MEDIATED SIGNALING PATHWAY%GOBP%GO:0060334	0.912285	0.813068	0.755673	0.975653	0.732513	0.943061	1.04449	0.687852	1.04464	0.639406	1.045	0.688824
REGULATION OF MONOOXYGENASE ACTIVITY%GOBP%GO:0032768	0.912029	0.813228	1.08812	0.628164	1.30398	0.372442	1.05473	0.674957	1.14919	0.527539	1.05285	0.681458
REGULATION OF SYSTEMIC ARTERIAL BLOOD PRESSURE MEDIATED BY A CHEMICAL SIGNAL%GOBP%GO:0003044	0.91182	0.813257	-0.883347	0.804921	-1.07148	0.577521	1.18965	0.519108	-1.28777	0.332835	1.00504	0.739304
CALCIUM ION TRANSMEMBRANE TRANSPORT%GOBP%GO:0070588	0.910547	0.815781	0.944606	0.841236	1.38452	0.323762	1.03113	0.705442	1.50997	0.234187	0.809466	0.941965
PROTEIN PROCESSING%GOBP%GO:0016485	0.909538	0.817706	0.933158	0.85461	0.873235	0.832128	0.963029	0.776326	-0.942655	0.684766	0.944846	0.8154
INTERMEDIATE FILAMENT-BASED PROCESS%GOBP%GO:0045103	0.909421	0.817527	1.09444	0.62248	-0.790255	0.914582	1.04836	0.68361	0.735234	0.919779	0.763428	0.967371
REGULATION OF RESPONSE TO INTERFERON-GAMMA%GOBP%GO:0060330	0.909176	0.817635	0.615863	0.999484	0.704698	0.956208	1.01445	0.724608	0.99668	0.683016	0.996934	0.748995
CONSTITUTIVE SIGNALING BY ABERRANT PI3K IN CANCER%REACTOME DATABASE ID RELEASE 59%2219530	0.909111	0.817345	0.814064	0.94799	1.47324	0.264417	-0.966065	0.741333	1.51657	0.232777	-0.995001	0.732905
RETROGRADE TRANSPORT, ENDOSOME TO GOLGI%GOBP%GO:0042147	0.909095	0.816934	0.692844	0.990602	-1.23952	0.434105	-1.0877	0.57441	-0.975244	0.637455	-1.13771	0.574633
CELLULAR RESPONSE TO TRANSFORMING GROWTH FACTOR BETA STIMULUS%GOBP%GO:0071560	0.908128	0.818779	-1.39839	0.240535	1.14808	0.529404	1.01319	0.726271	1.10132	0.584349	-0.994121	0.732869
ACTIVATION OF THE PRE-REPLICATIVE COMPLEX%REACTOME%R-HSA-68962.2	0.907697	0.81936	-1.25892	0.345813	-1.38737	0.363315	-1.48433	0.181551	-1.43379	0.260522	-1.27058	0.447571
DIGESTIVE SYSTEM PROCESS%GOBP%GO:0022600	0.907045	0.820409	-1.38132	0.251479	0.890288	0.816679	-1.02117	0.674819	0.855241	0.822395	-1.28361	0.433267
POSITIVE REGULATION OF NEURON DEATH%GOBP%GO:1901216	0.906875	0.820348	1.35403	0.266264	0.698897	0.960228	-0.766331	0.956101	-0.746501	0.909496	-0.786649	0.95794
REGULATION OF AUTOPHAGY%GOBP%GO:0010506	0.905694	0.822554	1.0966	0.619632	-1.12884	0.519735	0.60099	1	0.720308	0.931994	0.698136	0.990723
REGULATION OF CELL GROWTH%GOBP%GO:0001558	0.905664	0.822174	0.804575	0.953422	1.29771	0.378462	1.15561	0.55936	1.13604	0.541835	1.12173	0.586149
NEGATIVE REGULATION OF NEURON PROJECTION DEVELOPMENT%GOBP%GO:0010977	0.905597	0.821885	-0.878723	0.810463	1.28917	0.382227	1.20999	0.49445	1.10295	0.582655	1.10692	0.605468
SIGNALING BY MET%REACTOME%R-HSA-6806834.2	0.905159	0.822454	-1.69708	0.0883969	0.91376	0.795481	0.787882	0.931449	1.00533	0.677178	-0.960256	0.775166
PROSTACYCLIN SIGNALLING THROUGH PROSTACYCLIN RECEPTOR%REACTOME%R-HSA-392851.2	0.904842	0.822711	1.12055	0.58901	1.26266	0.409193	1.22105	0.477436	0.88836	0.788368	1.09193	0.622088
INTRINSIC APOPTOTIC SIGNALING PATHWAY BY P53 CLASS MEDIATOR%GOBP%GO:0072332	0.9047	0.822612	1.27179	0.3789	1.02748	0.665581	0.928633	0.807675	1.21172	0.469992	0.944052	0.816544
REGULATION OF INTERLEUKIN-1 PRODUCTION%GOBP%GO:0032652	0.904506	0.822601	1.40654	0.211814	1.62653	0.171632	1.68955	0.0941732	1.82348	0.090194	1.45384	0.230575
APOPTOTIC EXECUTION PHASE%REACTOME DATABASE ID RELEASE 59%75153	0.903982	0.823319	-1.16954	0.441431	0.956584	0.744707	0.893515	0.844736	1.04218	0.643052	-0.784018	0.960967
ACTIN FILAMENT BUNDLE ASSEMBLY%GOBP%GO:0051017	0.903579	0.823781	-1.11053	0.509047	-1.51913	0.298076	-1.35029	0.282293	-1.54735	0.216693	-1.30586	0.409394
REGULATION OF INTERFERON-GAMMA PRODUCTION%GOBP%GO:0032649	0.902292	0.826279	1.04458	0.693485	1.583	0.19864	1.57993	0.163701	1.47561	0.253688	1.44582	0.239699
DNA-TEMPLATED TRANSCRIPTION, ELONGATION%GOBP%GO:0006354	0.902232	0.825966	1.14237	0.565839	-1.72735	0.272147	-2.01841	0.00308714	-1.74732	0.170963	-1.43456	0.278472
REGULATION OF TELOMERASE ACTIVITY%GOBP%GO:0051972	0.901872	0.826366	0.587499	1	-0.942294	0.723479	-1.02901	0.660156	-0.903203	0.741796	-0.705325	0.995821
POSITIVE REGULATION OF MONOOXYGENASE ACTIVITY%GOBP%GO:0032770	0.901674	0.826379	1.19676	0.489024	1.2227	0.455476	0.939999	0.800784	1.02393	0.661807	1.04411	0.690348
PID_MYC_ACTIV_PATHWAY%MSIGDB_C2%PID_MYC_ACTIV_PATHWAY	0.901389	0.826564	0.883718	0.898028	1.21773	0.457933	-1.14564	0.489874	1.19991	0.481796	0.769786	0.96346
CELLULAR RESPONSE TO ACID CHEMICAL%GOBP%GO:0071229	0.901384	0.82613	1.13467	0.573306	1.07722	0.615678	1.01056	0.731286	1.10584	0.578045	0.96774	0.789237
PID_ERBB1_INTERNALIZATION_PATHWAY%MSIGDB_C2%PID_ERBB1_INTERNALIZATION_PATHWAY	0.901199	0.826117	0.935525	0.8502	-1.05261	0.594638	-0.934808	0.790226	-0.895931	0.75264	-0.888651	0.868449
PID_IL23_PATHWAY%MSIGDB_C2%PID_IL23_PATHWAY	0.90023	0.827883	0.827338	0.942506	1.34997	0.336767	1.18136	0.525834	1.31082	0.375324	1.27975	0.417463
POSITIVE REGULATION OF T CELL MEDIATED IMMUNITY%GOBP%GO:0002711	0.898796	0.830734	0.789438	0.961303	1.51643	0.23382	1.62506	0.13771	1.38366	0.30363	1.64717	0.0737949
FEMALE SEX DIFFERENTIATION%GOBP%GO:0046660	0.898744	0.830401	0.977704	0.791029	1.3731	0.326761	0.569595	1	0.976779	0.70752	0.703432	0.991209
PROTEIN LOCALIZATION TO VACUOLE%GOBP%GO:0072665	0.898052	0.831532	1.01177	0.745332	-0.769949	0.930958	0.487809	1	1.02979	0.655916	0.543707	1
BIOCARTA_ARAP_PATHWAY%MSIGDB_C2%BIOCARTA_ARAP_PATHWAY	0.898002	0.831195	0.672221	0.992286	0.622814	0.993446	0.997045	0.746038	0.759646	0.903987	1.18784	0.504548
NUCLEOTIDE METABOLISM%REACTOME DATABASE ID RELEASE 59%15869	0.897482	0.83194	1.15848	0.538977	0.823651	0.871368	-1.42206	0.224152	0.765941	0.901376	-0.945145	0.793639
CELL CYCLE ARREST%GOBP%GO:0007050	0.896992	0.832565	0.931458	0.857326	-0.913511	0.763896	-1.21525	0.41422	-0.971518	0.643082	-1.14995	0.56047
CELL DEATH SIGNALLING VIA NRAGE, NRIF AND NADE%REACTOME%R-HSA-204998.1	0.896726	0.832704	0.951563	0.831441	1.19376	0.479772	1.45603	0.288854	1.15745	0.51838	1.1717	0.525825
POSITIVE REGULATION OF RESPONSE TO DNA DAMAGE STIMULUS%GOBP%GO:2001022	0.89625	0.833331	1.00582	0.754393	1.02861	0.664788	0.851436	0.885305	1.13827	0.538436	1.02903	0.707734
POSITIVE REGULATION OF INTERLEUKIN-10 PRODUCTION%GOBP%GO:0032733	0.896153	0.833116	-0.941739	0.730843	1.45696	0.274778	1.41404	0.309486	1.40394	0.290823	1.14628	0.561001
IL23-MEDIATED SIGNALING EVENTS%PATHWAY INTERACTION DATABASE NCI-NATURE CURATED DATA%IL23-MEDIATED SIGNALING EVENTS	0.895478	0.834226	0.821654	0.947224	1.34389	0.34358	1.21702	0.483248	1.29774	0.388074	1.2706	0.42755
POSITIVE REGULATION OF TRANSLATION%GOBP%GO:0045727	0.895368	0.834029	1.10316	0.609822	-0.918596	0.756175	-0.993845	0.709227	-1.07783	0.514424	-0.762892	0.970111
REGULATION OF MITOCHONDRIAL FISSION%GOBP%GO:0090140	0.894697	0.835085	0.543817	1	-0.740864	0.950673	-1.41002	0.234488	-0.716957	0.931434	-1.31132	0.405304
SINGLE-ORGANISM CELLULAR LOCALIZATION%GOBP%GO:1902580	0.894244	0.835636	1.02042	0.733942	0.773992	0.915017	-0.995284	0.707184	0.825969	0.851847	-1.06201	0.655095
POSITIVE REGULATION OF CELLULAR AMIDE METABOLIC PROCESS%GOBP%GO:0034250	0.893957	0.835859	1.10777	0.60554	-0.828285	0.875838	-0.99813	0.704152	-0.96718	0.650029	-0.741668	0.982869
PIGMENTATION%GOBP%GO:0043473	0.892914	0.837833	0.942504	0.843588	-1.35925	0.382163	-1.2182	0.410969	-1.3127	0.31856	-1.23988	0.482609
DISEASES OF GLYCOSYLATION%REACTOME%R-HSA-3781865.1	0.892808	0.837611	-1.22749	0.375758	1.65135	0.156392	1.15795	0.557059	1.59571	0.186777	1.0077	0.738249
BUTYRATE RESPONSE FACTOR 1 (BRF1) BINDS AND DESTABILIZES MRNA%REACTOME%R-HSA-450385.2	0.892622	0.837604	1.29811	0.34144	1.11831	0.561589	1.12906	0.588135	1.18498	0.492531	1.27042	0.427469
NEGATIVE REGULATION OF CYSTEINE-TYPE ENDOPEPTIDASE ACTIVITY INVOLVED IN APOPTOTIC PROCESS%GOBP%GO:0043154	0.892454	0.837535	-1.26754	0.336598	1.26349	0.408497	0.986272	0.757824	1.00379	0.6779	0.913012	0.848303
TRANSCRIPTIONAL REGULATION OF PLURIPOTENT STEM CELLS%REACTOME DATABASE ID RELEASE 59%452723	0.891995	0.838123	1.03202	0.71406	1.42487	0.294069	0.832749	0.898105	1.34913	0.33495	0.74863	0.971629
SPLICEOSOMAL SNRNP ASSEMBLY%GOBP%GO:0000387	0.891276	0.839302	1.37569	0.240027	-1.59842	0.298214	-1.55166	0.135138	-1.6681	0.179296	-0.720813	0.988319
GLYCOLYSIS I%HUMANCYC%GLYCOLYSIS	0.891053	0.839357	-1.18823	0.421636	0.928079	0.780379	-1.15798	0.477022	0.949015	0.733767	-1.28569	0.43272
COMPLEMENT ACTIVATION%GOBP%GO:0006956	0.89086	0.83935	1.37669	0.239377	0.848998	0.854132	0.982888	0.759168	0.954187	0.729959	0.888368	0.871199
INTERFERON GAMMA SIGNALING%REACTOME DATABASE ID RELEASE 59%877300	0.890477	0.839774	0.81384	0.947521	1.65394	0.153222	1.63034	0.132576	1.59071	0.188866	1.53482	0.144399
NEGATIVE REGULATION OF T CELL ACTIVATION%GOBP%GO:0050868	0.889782	0.840871	1.13248	0.576354	1.20033	0.473115	1.38773	0.322046	1.12174	0.561488	1.22777	0.470554
POSITIVE REGULATION OF CYCLIC NUCLEOTIDE METABOLIC PROCESS%GOBP%GO:0030801	0.889097	0.842014	-0.811459	0.882867	1.39125	0.318282	1.24542	0.454066	1.26134	0.427373	1.02955	0.70856
NEGATIVE REGULATION OF REACTIVE OXYGEN SPECIES METABOLIC PROCESS%GOBP%GO:2000378	0.88896	0.841864	0.957297	0.822628	1.19262	0.480922	1.17241	0.534331	1.10336	0.582407	1.12526	0.584204
LEUKOCYTE CHEMOTAXIS%GOBP%GO:0030595	0.888256	0.842986	1.52275	0.120806	1.27723	0.395608	1.00414	0.73758	1.18151	0.494609	0.902502	0.856222
TRANSPORT OF GLUCOSE AND OTHER SUGARS, BILE SALTS AND ORGANIC ACIDS, METAL IONS AND AMINE COMPOUNDS%REACTOME%R-HSA-425366.1	0.888122	0.842821	-1.28523	0.32303	-0.910349	0.770589	-1.17712	0.457198	-0.924234	0.712286	-1.28943	0.428807
METALLO-SULFUR CLUSTER ASSEMBLY%GOBP%GO:0031163	0.887703	0.843315	1.59431	0.0784481	-1.43666	0.333421	-1.44008	0.2171	-1.46334	0.252559	-1.1249	0.581024
DETECTION OF STIMULUS%GOBP%GO:0051606	0.887401	0.843572	1.32759	0.301447	1.17981	0.492778	1.04268	0.691146	1.25823	0.431569	0.957394	0.802582
BIOCARTA_SPRY_PATHWAY%MSIGDB_C2%BIOCARTA_SPRY_PATHWAY	0.886723	0.844663	-1.21573	0.388791	1.21661	0.458188	1.01357	0.72571	1.21911	0.465131	-0.722286	0.988382
RESPONSE TO INORGANIC SUBSTANCE%GOBP%GO:0010035	0.884444	0.849376	-1.13292	0.483737	-1.35741	0.383243	-1.37777	0.258424	-1.1658	0.424918	-1.30596	0.409977
NEGATIVE REGULATION OF GROWTH%GOBP%GO:0045926	0.884053	0.849798	0.842396	0.931782	1.35984	0.330819	1.24259	0.455939	1.14849	0.527999	1.00806	0.738188
NOTCH SIGNALING PATHWAY%GOBP%GO:0007219	0.882618	0.852527	1.1904	0.49653	0.99237	0.70136	-0.980541	0.728441	1.15221	0.523722	-0.972285	0.757012
POSITIVE REGULATION OF CYCLASE ACTIVITY%GOBP%GO:0031281	0.882206	0.853001	-1.46895	0.203175	1.02665	0.666024	0.911951	0.820053	1.17464	0.503107	0.528231	1
APOPTOSIS SIGNALING PATHWAY%PANTHER PATHWAY%P00006	0.882057	0.852847	1.30217	0.336263	1.28046	0.390973	1.57386	0.169337	1.38778	0.301265	1.69119	0.0581057
INORGANIC CATION TRANSMEMBRANE TRANSPORT%GOBP%GO:0098662	0.881396	0.85385	1.08751	0.62888	1.44623	0.277784	1.19298	0.515709	1.40159	0.290503	1.06787	0.657987
DIGESTION%GOBP%GO:0007586	0.880657	0.855072	-0.933743	0.743352	1.02872	0.664876	0.8864	0.853094	1.01142	0.671999	-0.939032	0.796739
REGULATION OF RHODOPSIN MEDIATED SIGNALING PATHWAY%GOBP%GO:0022400	0.880382	0.855224	1.18194	0.507956	0.617412	0.99403	0.714669	0.97927	0.536196	0.995473	0.912845	0.847865
ORGANIC HYDROXY COMPOUND CATABOLIC PROCESS%GOBP%GO:1901616	0.880375	0.85479	1.22277	0.450523	1.27568	0.39701	1.15188	0.564091	1.25255	0.433807	1.04502	0.689234
MRNA SPLICING, VIA SPLICEOSOME%GOBP%GO:0000398	0.88004	0.855093	1.53565	0.11297	-1.98401	0.294416	-1.51852	0.157432	-1.98486	0.0661919	-0.714631	0.991092
BIOCARTA_EPO_PATHWAY%MSIGDB_C2%BIOCARTA_EPO_PATHWAY	0.879421	0.856036	-0.888436	0.797987	-0.945703	0.721165	-1.48151	0.183444	-0.913797	0.726148	-1.50845	0.244856
REGULATION OF MITOCHONDRIAL OUTER MEMBRANE PERMEABILIZATION INVOLVED IN APOPTOTIC SIGNALING PATHWAY%GOBP%GO:1901028	0.879337	0.855786	1.46583	0.159451	1.10331	0.581037	1.24311	0.455637	1.2785	0.406141	1.14602	0.560762
RECRUITMENT OF MITOTIC CENTROSOME PROTEINS AND COMPLEXES%REACTOME DATABASE ID RELEASE 59%380270	0.879253	0.855537	0.639907	0.998038	-1.16155	0.490604	-0.877365	0.863788	-1.21938	0.388171	-1.00209	0.721416
POSITIVE REGULATION OF MYELOID LEUKOCYTE DIFFERENTIATION%GOBP%GO:0002763	0.878613	0.856583	-0.866823	0.827641	1.39217	0.318321	1.24714	0.453718	1.52598	0.228703	1.24337	0.455903
RENAL WATER HOMEOSTASIS%GOBP%GO:0003091	0.878412	0.85658	-1.3562	0.271388	1.45094	0.27796	0.784181	0.935172	1.4702	0.256771	-0.861589	0.904471
PID_HNF3B_PATHWAY%MSIGDB_C2%PID_HNF3B_PATHWAY	0.878261	0.856469	-1.47836	0.199009	1.03278	0.660242	-1.35454	0.27776	-1.00556	0.600298	-1.39725	0.311526
ERBB4 SIGNALING EVENTS%PATHWAY INTERACTION DATABASE NCI-NATURE CURATED DATA%ERBB4 SIGNALING EVENTS	0.878116	0.856365	-1.06475	0.573519	-1.1286	0.51977	-1.51258	0.159918	-1.287	0.333719	-1.61431	0.19813
RNA SPLICING, VIA TRANSESTERIFICATION REACTIONS WITH BULGED ADENOSINE AS NUCLEOPHILE%GOBP%GO:0000377	0.876875	0.858721	1.53936	0.110706	-1.94227	0.307783	-1.49193	0.175618	-1.99523	0.0720039	-0.714997	0.991262
TRANSCRIPTION ELONGATION FROM RNA POLYMERASE I PROMOTER%GOBP%GO:0006362	0.876808	0.858416	1.19629	0.489716	-1.33345	0.398162	-1.67141	0.0788553	-1.52454	0.222991	-1.1987	0.521612
RNA SPLICING, VIA TRANSESTERIFICATION REACTIONS%GOBP%GO:0000375	0.876696	0.858211	1.56058	0.0963267	-1.94019	0.297292	-1.51662	0.158296	-1.98218	0.0656839	-0.708491	0.995536
BIOCARTA_NKT_PATHWAY%MSIGDB_C2%BIOCARTA_NKT_PATHWAY	0.876655	0.857833	1.59787	0.0767932	1.34212	0.344183	1.35866	0.352094	1.25443	0.433628	1.41109	0.279662
NUCLEOSIDE CATABOLIC PROCESS%GOBP%GO:0009164	0.876617	0.857484	0.808772	0.948951	1.51497	0.234536	1.00817	0.733042	1.43933	0.274485	1.22582	0.470987
REGULATION OF NUCLEOTIDE METABOLIC PROCESS%GOBP%GO:0006140	0.876231	0.8579	-1.09308	0.529229	1.30387	0.371903	1.15441	0.560847	1.20067	0.481189	0.864936	0.891271
CENTROSOME MATURATION%REACTOME%R-HSA-380287.1	0.875256	0.859601	0.64189	0.998798	-1.1614	0.490355	-0.874722	0.865552	-1.2264	0.3801	-0.979129	0.749789
HALLMARK_UV_RESPONSE_DN%MSIGDB_C2%HALLMARK_UV_RESPONSE_DN	0.874587	0.860665	-1.30413	0.305738	1.40235	0.305679	1.27844	0.421574	1.52458	0.23015	0.971684	0.785841
MRNA SPLICING%REACTOME DATABASE ID RELEASE 59%72172	0.87401	0.861514	1.68349	0.0420038	-1.97867	0.287384	-1.5294	0.149245	-2.06348	0.0416321	-0.610329	1
INTRA-GOLGI TRAFFIC%REACTOME DATABASE ID RELEASE 59%6811438	0.872542	0.864401	-0.908258	0.769251	-0.999381	0.655689	-1.01621	0.680535	-0.775995	0.882128	-1.0363	0.682082
REGULATION OF SYMBIOSIS, ENCOMPASSING MUTUALISM THROUGH PARASITISM%GOBP%GO:0043903	0.87234	0.864417	1.06662	0.662903	0.956883	0.744773	1.05876	0.669906	0.881842	0.796079	1.13647	0.572727
SYNTHESIS OF BILE ACIDS AND BILE SALTS%REACTOME DATABASE ID RELEASE 59%192105	0.872047	0.864603	1.26965	0.381304	1.47835	0.263462	1.59212	0.155682	1.52715	0.227849	1.6035	0.0951675
REGULATION OF TRANSLATIONAL INITIATION%GOBP%GO:0006446	0.871472	0.865413	0.819696	0.946859	-1.14623	0.500434	-1.30116	0.329971	-0.872681	0.778009	-1.05772	0.663034
POSITIVE REGULATION OF TUMOR NECROSIS FACTOR SUPERFAMILY CYTOKINE PRODUCTION%GOBP%GO:1903557	0.87034	0.867578	1.402	0.214696	1.54038	0.22461	1.35464	0.355119	1.47549	0.253344	1.17071	0.527058
BIOCARTA_CERAMIDE_PATHWAY%MSIGDB_C2%BIOCARTA_CERAMIDE_PATHWAY	0.87023	0.867357	0.909195	0.881993	0.703859	0.956754	1.03185	0.703862	0.975059	0.709311	1.089	0.625577
POSITIVE REGULATION OF PROTEIN LOCALIZATION TO NUCLEUS%GOBP%GO:1900182	0.870069	0.867267	0.810363	0.949563	1.07984	0.61257	-0.959988	0.750575	1.07678	0.607591	0.98634	0.766284
REGULATION OF TISSUE REMODELING%GOBP%GO:0034103	0.870015	0.866943	-1.30802	0.302614	1.52105	0.232079	1.33121	0.367986	1.4418	0.276916	1.11874	0.591028
MITOTIC PROMETAPHASE%REACTOME%R-HSA-68877.2	0.869886	0.866783	-1.30371	0.305598	-0.715606	0.968043	-0.547068	1	-1.0894	0.501695	-0.621592	1
PYRIMIDINE-CONTAINING COMPOUND BIOSYNTHETIC PROCESS%GOBP%GO:0072528	0.869664	0.866815	1.24794	0.414717	1.25246	0.420199	0.854066	0.883348	1.08486	0.60432	1.03423	0.702709
RECEPTOR INTERNALIZATION%GOBP%GO:0031623	0.869628	0.866447	-1.0871	0.538753	1.0767	0.616151	0.850843	0.885353	0.998756	0.680765	-0.8963	0.856525
REGULATION OF HYDROGEN PEROXIDE-INDUCED CELL DEATH%GOBP%GO:1903205	0.869383	0.866518	0.877302	0.902134	0.948003	0.755255	-1.21574	0.41364	0.944371	0.740119	-1.13524	0.575256
REGULATION OF VIRAL PROCESS%GOBP%GO:0050792	0.869273	0.866292	1.03513	0.710555	0.962768	0.736543	1.00345	0.738159	0.846441	0.832348	1.07016	0.655729
DEVELOPMENTAL GROWTH INVOLVED IN MORPHOGENESIS%GOBP%GO:0060560	0.86927	0.865845	-0.882827	0.805255	0.871649	0.83375	1.14323	0.571808	1.01212	0.672124	0.862247	0.893967
POSITIVE REGULATION OF CALCIUM ION TRANSMEMBRANE TRANSPORTER ACTIVITY%GOBP%GO:1901021	0.868892	0.866227	-0.710846	0.951745	1.41059	0.300678	1.20041	0.508652	1.50696	0.235932	1.30223	0.39818
INTERFERON ALPHA BETA SIGNALING%REACTOME DATABASE ID RELEASE 59%909733	0.868592	0.866434	-1.2517	0.352394	1.58552	0.197585	1.36537	0.343967	1.49139	0.246329	1.35378	0.345481
CELL SURFACE INTERACTIONS AT THE VASCULAR WALL%REACTOME%R-HSA-202733.3	0.868152	0.866969	0.929044	0.860414	1.50822	0.240569	1.49704	0.242665	1.51705	0.232566	1.35965	0.341064
RNA SPLICING%GOBP%GO:0008380	0.868089	0.866657	1.53338	0.114273	-1.93504	0.270075	-1.4342	0.216643	-1.96637	0.0726044	-0.723558	0.987673
PHOSPHATIDYLGLYCEROL BIOSYNTHESIS II (NON-PLASTIDIC)%HUMANCYC%PWY4FS-8	0.867938	0.866535	0.818639	0.946594	0.84965	0.85366	0.984327	0.759615	1.17651	0.501375	1.058	0.670749
POSITIVE REGULATION OF PRODUCTION OF MOLECULAR MEDIATOR OF IMMUNE RESPONSE%GOBP%GO:0002702	0.867801	0.866397	0.778839	0.963164	1.1373	0.538942	1.00375	0.738192	0.944774	0.739613	0.938938	0.820558
POSITIVE REGULATION OF TELOMERASE ACTIVITY%GOBP%GO:0051973	0.867014	0.86769	-0.748658	0.930179	-0.705731	0.973222	-0.960376	0.750013	-0.736134	0.918406	0.746562	0.973049
MRNA DECAY BY 5' TO 3' EXORIBONUCLEASE%REACTOME DATABASE ID RELEASE 59%430039	0.866304	0.868859	1.24042	0.425398	-1.39295	0.35971	-0.965262	0.741073	-1.28198	0.336634	-0.50714	1
RESPONSE TO ACID CHEMICAL%GOBP%GO:0001101	0.866075	0.868911	0.9131	0.879513	1.10384	0.580519	0.982567	0.759594	1.10258	0.582114	0.819721	0.93534
BIOCARTA_NGF_PATHWAY%MSIGDB_C2%BIOCARTA_NGF_PATHWAY	0.864723	0.871463	-0.926385	0.751118	1.43036	0.29063	1.05178	0.680673	1.43827	0.272998	0.771647	0.963941
POSITIVE REGULATION OF INTERLEUKIN-1 BETA SECRETION%GOBP%GO:0050718	0.864594	0.871293	1.20959	0.470652	1.89549	0.049329	1.69306	0.0916421	1.84001	0.0840807	1.60392	0.0954387
GLYCEROPHOSPHOLIPID BIOSYNTHESIS%REACTOME DATABASE ID RELEASE 59%1483206	0.864357	0.871357	0.849789	0.930936	0.789036	0.902362	-1.25732	0.374011	0.91954	0.76241	-1.15771	0.551806
PID_TCR_CALCIUM_PATHWAY%MSIGDB_C2%PID_TCR_CALCIUM_PATHWAY	0.864176	0.871314	1.00607	0.754221	1.56043	0.212431	1.42734	0.308316	1.43096	0.277203	1.37419	0.326254
P75 NTR RECEPTOR-MEDIATED SIGNALLING%REACTOME DATABASE ID RELEASE 59%193704	0.864104	0.871021	0.96628	0.806007	1.21373	0.459051	1.41211	0.311845	1.13821	0.538196	1.17462	0.522321
REGULATION OF CELLULAR RESPONSE TO TRANSFORMING GROWTH FACTOR BETA STIMULUS%GOBP%GO:1903844	0.864054	0.870685	-1.25468	0.3492	0.852158	0.851924	-0.845724	0.902028	-1.06633	0.528787	-1.11896	0.586853
HISTIDINE, LYSINE, PHENYLALANINE, TYROSINE, PROLINE AND TRYPTOPHAN CATABOLISM%REACTOME DATABASE ID RELEASE 59%6788656	0.863574	0.871271	1.44648	0.175459	0.82909	0.87075	-0.85715	0.887012	0.669839	0.957348	0.970442	0.7878
REGULATION OF INTERLEUKIN-1 BETA PRODUCTION%GOBP%GO:0032651	0.8635	0.870989	1.39825	0.217797	1.61995	0.175981	1.6958	0.0896943	1.75722	0.118982	1.43033	0.258354
NEGATIVE REGULATION OF INFLAMMATORY RESPONSE%GOBP%GO:0050728	0.863217	0.871155	1.3181	0.312026	1.3743	0.327086	1.27526	0.423238	1.23434	0.448682	1.32603	0.375049
ID%IOB%ID	0.863117	0.870928	1.08014	0.640876	-0.892893	0.794706	0.945826	0.79333	-0.994048	0.612018	0.988005	0.762618
REGULATION OF SPINDLE ASSEMBLY%GOBP%GO:0090169	0.863055	0.870624	-0.917189	0.762032	0.643805	0.988374	1.12824	0.587682	0.626203	0.976702	0.779806	0.959567
DEACTIVATION OF THE BETA-CATENIN TRANSACTIVATING COMPLEX%REACTOME DATABASE ID RELEASE 59%3769402	0.862797	0.870726	-0.880705	0.808267	-0.889252	0.799935	0.858298	0.879177	-1.1415	0.447472	-0.787766	0.959243
RESPONSE TO LIPID%GOBP%GO:0033993	0.862782	0.870309	0.808836	0.949276	1.36529	0.330372	1.19782	0.511309	1.32588	0.357888	1.13436	0.575651
VITAMIN TRANSPORT%GOBP%GO:0051180	0.862577	0.870297	0.907973	0.882956	1.13209	0.546397	0.755011	0.9556	1.29016	0.392506	0.791991	0.954381
MEMBRANE DOCKING%GOBP%GO:0022406	0.862265	0.87052	-0.789604	0.905002	0.741563	0.934548	0.798939	0.926675	0.652481	0.966948	-0.797201	0.955657
NEGATIVE REGULATION OF CATABOLIC PROCESS%GOBP%GO:0009895	0.861207	0.872387	-0.928653	0.749347	-1.17021	0.483991	-0.989133	0.715569	-1.21747	0.389673	-1.11485	0.591559
NEGATIVE REGULATION OF STRIATED MUSCLE CELL DIFFERENTIATION%GOBP%GO:0051154	0.861012	0.872351	-0.845318	0.855941	0.822567	0.870747	0.731444	0.971079	1.02109	0.663907	0.757263	0.969878
PID_SHP2_PATHWAY%MSIGDB_C2%PID_SHP2_PATHWAY	0.861012	0.871904	-1.28216	0.326303	0.886765	0.81853	1.00425	0.73772	1.11133	0.573043	-1.08493	0.630296
EXONUCLEOLYTIC NUCLEAR-TRANSCRIBED MRNA CATABOLIC PROCESS INVOLVED IN DEADENYLATION-DEPENDENT DECAY%GOBP%GO:0043928	0.860721	0.872089	1.14198	0.565495	-1.52545	0.300426	-1.25867	0.372327	-1.5914	0.196652	-0.795484	0.956977
REGULATION OF TRANSFORMING GROWTH FACTOR BETA RECEPTOR SIGNALING PATHWAY%GOBP%GO:0017015	0.860549	0.872007	-1.24328	0.359821	0.838208	0.86258	-0.845339	0.902288	-1.0548	0.540126	-1.10868	0.601682
NEGATIVE REGULATION OF LYMPHOCYTE ACTIVATION%GOBP%GO:0051250	0.859016	0.874987	1.11324	0.600787	1.24115	0.430773	1.27782	0.422026	1.05494	0.630104	1.1888	0.503034
NEGATIVE REGULATION OF RECEPTOR ACTIVITY%GOBP%GO:2000272	0.85893	0.874727	-0.645405	0.983451	0.960293	0.739772	0.991569	0.75181	1.01216	0.672368	0.886749	0.87337
REGULATION OF SUPEROXIDE METABOLIC PROCESS%GOBP%GO:0090322	0.858873	0.874398	0.980244	0.791212	1.2135	0.458803	1.10383	0.619738	1.00666	0.676543	0.97958	0.770369
CELLULAR RESPONSE TO NITROGEN COMPOUND%GOBP%GO:1901699	0.858574	0.874574	-1.19871	0.406278	0.912846	0.796645	-0.985481	0.72095	0.890916	0.78687	-1.05143	0.669999
FOXA2 AND FOXA3 TRANSCRIPTION FACTOR NETWORKS%PATHWAY INTERACTION DATABASE NCI-NATURE CURATED DATA%FOXA2 AND FOXA3 TRANSCRIPTION FACTOR NETWORKS	0.858354	0.874597	-1.46013	0.207491	1.02526	0.667745	-1.32751	0.306298	-1.00035	0.604162	-1.45212	0.271984
CELLULAR PROTEIN COMPLEX LOCALIZATION%GOBP%GO:0034629	0.857641	0.875687	0.741699	0.977643	1.53541	0.226839	1.32524	0.374747	1.49197	0.247558	1.41344	0.277757
SINGLE FERTILIZATION%GOBP%GO:0007338	0.857544	0.875441	0.496241	0.999375	1.07782	0.615768	-0.874873	0.865706	1.0098	0.673236	0.703276	0.990946
IMMUNOREGULATORY INTERACTIONS BETWEEN A LYMPHOID AND A NON-LYMPHOID CELL%REACTOME DATABASE ID RELEASE 59%198933	0.857456	0.875186	1.01749	0.737722	1.69378	0.138758	1.71251	0.0845339	1.60155	0.183934	1.58672	0.106816
CELLULAR RESPONSE TO INTERLEUKIN-1%GOBP%GO:0071347	0.857395	0.874867	1.39026	0.225935	1.49978	0.246775	1.58397	0.161962	1.37722	0.309096	1.63294	0.0814426
PROTEIN LOCALIZATION TO LYSOSOME%GOBP%GO:0061462	0.85633	0.876716	0.846907	0.930367	-0.890983	0.797534	-0.669362	0.991433	1.07864	0.608252	-0.639474	1
CTLA4 INHIBITORY SIGNALING%REACTOME DATABASE ID RELEASE 59%389513	0.856212	0.876517	1.11022	0.604206	1.03435	0.658093	1.1357	0.582044	1.22951	0.453032	1.23274	0.467552
CELLULAR RESPONSE TO OXYGEN-CONTAINING COMPOUND%GOBP%GO:1901701	0.855825	0.876954	-0.96402	0.703148	1.07158	0.62177	0.87062	0.870259	1.00707	0.676323	-1.02813	0.688666
SNRNA METABOLIC PROCESS%GOBP%GO:0016073	0.855784	0.876604	0.944514	0.840989	-1.74592	0.282114	-1.78674	0.0452258	-1.78939	0.158148	-1.26713	0.451521
REGULATION OF OXIDOREDUCTASE ACTIVITY%GOBP%GO:0051341	0.855079	0.877715	1.06089	0.668375	1.38263	0.32372	1.05682	0.673582	1.21879	0.465054	1.02634	0.711064
BLOOD CIRCULATION%GOBP%GO:0008015	0.855077	0.877275	-0.943431	0.729024	1.27478	0.397386	1.18828	0.519001	1.15179	0.52398	0.946917	0.814917
REGULATION OF LEUKOCYTE DIFFERENTIATION%GOBP%GO:1902105	0.85472	0.877642	1.06266	0.666486	1.42139	0.294942	1.39252	0.317278	1.4145	0.282638	1.42836	0.259828
MAINTENANCE OF PROTEIN LOCATION IN CELL%GOBP%GO:0032507	0.854473	0.87775	-1.15312	0.459185	-1.0668	0.583137	0.68934	0.989082	-0.89706	0.751006	-1.05334	0.669029
ADAPTIVE IMMUNE RESPONSE BASED ON SOMATIC RECOMBINATION OF IMMUNE RECEPTORS BUILT FROM IMMUNOGLOBULIN SUPERFAMILY DOMAINS%GOBP%GO:0002460	0.853592	0.879211	-0.830842	0.868143	1.01077	0.683486	1.3117	0.389962	0.832827	0.845586	1.22007	0.474785
NEGATIVE REGULATION OF MULTI-ORGANISM PROCESS%GOBP%GO:0043901	0.853591	0.878767	1.30741	0.328089	-0.942798	0.723296	0.960057	0.778649	-0.840965	0.812477	1.05155	0.682827
HALLMARK_PEROXISOME%MSIGDB_C2%HALLMARK_PEROXISOME	0.853553	0.878395	0.7223	0.985615	-0.798906	0.905914	-0.801887	0.934177	-0.983885	0.62483	-0.923106	0.819632
RESPONSE TO HEXOSE%GOBP%GO:0009746	0.851001	0.883429	1.49481	0.138953	1.18487	0.48859	1.09372	0.633655	1.00284	0.678369	1.14043	0.568565
NCRNA 3'-END PROCESSING%GOBP%GO:0043628	0.850326	0.884459	1.17345	0.518784	-1.46685	0.322791	-1.06312	0.608932	-1.29524	0.329452	-0.545921	1
CYTOPLASMIC TRANSLATION%GOBP%GO:0002181	0.849906	0.884927	1.31817	0.312278	-1.55847	0.304853	-1.57521	0.118721	-1.48201	0.244635	-1.38544	0.32685
PURINE RIBONUCLEOTIDE CATABOLIC PROCESS%GOBP%GO:0009154	0.849837	0.884634	0.690429	0.991286	1.33859	0.346019	1.04261	0.690902	1.24682	0.437735	0.849578	0.905831
REGULATION OF CELLULAR PROTEIN LOCALIZATION%GOBP%GO:1903827	0.849098	0.885772	0.996789	0.767696	1.05566	0.638728	1.0498	0.682201	1.05756	0.626826	1.10489	0.606842
NEGATIVE REGULATION OF TRANSLATIONAL INITIATION%GOBP%GO:0045947	0.8488	0.885943	-1.13444	0.482017	-1.17624	0.478467	-1.21094	0.417234	-0.90718	0.736993	-1.18572	0.536753
SPHINGOLIPID DE NOVO BIOSYNTHESIS%REACTOME%R-HSA-1660661.5	0.848794	0.885507	0.602146	0.998838	1.04691	0.647165	0.883323	0.85769	1.03782	0.648782	1.30161	0.398096
RESPONSE TO INTERLEUKIN-1%GOBP%GO:0070555	0.848748	0.885146	1.11836	0.592005	1.57877	0.199843	1.43978	0.300779	1.40632	0.28896	1.52484	0.150245
PRE-MRNA SPLICING%REACTOME DATABASE ID RELEASE 59%72163	0.848574	0.885072	1.63415	0.0596877	-1.95977	0.284696	-1.54686	0.137832	-2.07588	0.0361981	-0.650546	1
SHP2 SIGNALING%PATHWAY INTERACTION DATABASE NCI-NATURE CURATED DATA%SHP2 SIGNALING	0.847131	0.887753	-1.27251	0.334413	1.20599	0.467368	1.07084	0.654808	1.33821	0.346794	-0.950813	0.787107
REGULATION OF SIGNAL TRANSDUCTION BY P53 CLASS MEDIATOR%GOBP%GO:1901796	0.847007	0.887582	0.782442	0.960381	-0.990837	0.666605	-1.13533	0.504982	-1.22367	0.382752	-1.05398	0.667769
REGULATION OF GROWTH%GOBP%GO:0040008	0.846868	0.887419	-0.997108	0.664749	1.27978	0.392034	1.13726	0.579552	1.16325	0.511936	0.956303	0.803177
POSITIVE REGULATION OF INTERLEUKIN-1 PRODUCTION%GOBP%GO:0032732	0.845966	0.888901	1.26256	0.390675	1.80384	0.0863484	1.67803	0.104198	1.80489	0.0996859	1.53227	0.144859
POSITIVE REGULATION OF CALCIUM ION TRANSPORT INTO CYTOSOL%GOBP%GO:0010524	0.845844	0.888706	-0.703312	0.956553	0.971318	0.727525	0.89858	0.838568	-1.04982	0.543415	-0.87077	0.894576
PEPTIDE CATABOLIC PROCESS%GOBP%GO:0043171	0.845821	0.888304	0.656937	0.99353	-1.53383	0.305843	-1.42576	0.222496	-1.53229	0.22277	-1.47569	0.258631
RESPONSE TO MONOSACCHARIDE%GOBP%GO:0034284	0.845575	0.88839	1.51944	0.122806	1.21657	0.457907	1.06525	0.661185	1.01259	0.67209	1.12809	0.581084
MRNA PROCESSING%GOBP%GO:0006397	0.844457	0.890286	1.4099	0.208737	-1.84117	0.309373	-1.60964	0.10409	-1.98726	0.0692494	-0.944163	0.794362
POSITIVE REGULATION OF CYTOKINE SECRETION%GOBP%GO:0050715	0.843703	0.891436	1.19263	0.494212	1.90324	0.0549972	1.8099	0.0537133	1.95121	0.0443626	1.77325	0.0327205
CLASS B 2 (SECRETIN FAMILY RECEPTORS)%REACTOME DATABASE ID RELEASE 59%373080	0.843208	0.892027	0.741687	0.977239	1.71524	0.125295	1.39387	0.315597	1.59147	0.189889	1.30022	0.400348
POSITIVE REGULATION OF CELLULAR PROTEIN LOCALIZATION%GOBP%GO:1903829	0.84186	0.894453	1.13484	0.574234	1.04904	0.644753	0.98604	0.758036	1.07439	0.607524	1.06871	0.656602
DEVELOPMENTAL CELL GROWTH%GOBP%GO:0048588	0.841752	0.89423	-0.938772	0.735225	0.623633	0.993333	0.954294	0.786717	0.832814	0.845272	0.709192	0.988326
RIBONUCLEOTIDE CATABOLIC PROCESS%GOBP%GO:0009261	0.841652	0.89398	0.675449	0.99248	1.33847	0.345448	1.17016	0.536754	1.29916	0.387062	0.982147	0.770957
CATION TRANSMEMBRANE TRANSPORT%GOBP%GO:0098655	0.839079	0.899018	1.05041	0.684635	1.4211	0.294507	1.16543	0.546108	1.38236	0.304042	0.997763	0.750361
RRNA MODIFICATION IN THE NUCLEUS AND CYTOSOL%REACTOME%R-HSA-6790901.3	0.838795	0.89919	1.7846	0.0179763	-1.73218	0.283929	-1.95568	0.00665875	-1.70681	0.168561	-1.56152	0.217391
MITOTIC CELL CYCLE PHASE TRANSITION%GOBP%GO:0044772	0.838719	0.898894	-1.19914	0.406263	-0.929354	0.740689	-0.957139	0.755087	-1.2106	0.3967	-0.935609	0.801407
GLYCOGEN CATABOLIC PROCESS%GOBP%GO:0005980	0.838572	0.898758	0.856951	0.921973	0.609173	0.995861	0.814224	0.913313	0.659691	0.963291	0.839069	0.919507
BIOCARTA_NTHI_PATHWAY%MSIGDB_C2%BIOCARTA_NTHI_PATHWAY	0.838555	0.898349	0.713183	0.987489	-0.479759	1	0.772357	0.944905	0.709901	0.937304	0.631148	1
CIRCULATORY SYSTEM PROCESS%GOBP%GO:0003013	0.837774	0.899552	-0.933083	0.742875	1.26857	0.403211	1.20226	0.506033	1.14509	0.532118	0.968844	0.788569
CAMP METABOLIC PROCESS%GOBP%GO:0046058	0.837525	0.899633	-1.1647	0.448161	1.70784	0.130664	1.48593	0.256424	1.72641	0.12073	1.19931	0.49205
CELLULAR ROLES OF ANTHRAX TOXIN%PATHWAY INTERACTION DATABASE NCI-NATURE CURATED DATA%CELLULAR ROLES OF ANTHRAX TOXIN	0.837486	0.899263	-0.797616	0.896995	1.37051	0.327524	1.60153	0.145651	1.29072	0.392108	1.70957	0.052407
SNRNA TRANSCRIPTION FROM RNA POLYMERASE II PROMOTER%GOBP%GO:0042795	0.837384	0.899017	-0.953002	0.715005	-1.59082	0.300748	-1.73003	0.0596804	-1.62459	0.18799	-1.2477	0.47628
POSITIVE REGULATION OF RHO PROTEIN SIGNAL TRANSDUCTION%GOBP%GO:0035025	0.837045	0.899263	1.20565	0.477072	-1.38069	0.366654	-1.22594	0.400488	-1.25787	0.354091	-1.27397	0.446813
POSITIVE REGULATION OF LEUKOCYTE MEDIATED CYTOTOXICITY%GOBP%GO:0001912	0.834973	0.903109	0.890266	0.890871	1.63726	0.163175	1.87744	0.0352129	1.54289	0.214415	1.81224	0.0214496
[truncated: 2,877 more rows]
