# Supplementary material for: Sphingolipid Modulation Activates Proteostasis Programs to Govern Human Hematopoietic Stem Cell Self-Renewal
Source: Cell Stem Cell. 2019 Nov 7;25(5):639–653.e7. doi: 10.1016/j.stem.2019.09.008 (PMC6838675; doi:10.1016/j.stem.2019.09.008)
Supplement: Table S2. Gene Lists for Selected 4HPR-Altered Pathways, Related to Figures 5 and S5 [file mmc3.xlsx]

## Sheet: genesets
Table S2: Gene lists for selected 4HPR-altered pathways
ER_Stress_UPR_Genes	Autophagy_Genes	Protein_Folding_Genes	Cholesterol_Biosynth_Genes	Sphingolipid_Biosynth_Genes	ROS_Genes
PSAT1	GABARAPL1	UBC	DHCR24	B4GALNT1	GCLM
PSMC2	ANXA7	HSPA5	FASN	GLA	NQO1
ASNS	UBC	PSMC1	OSBPL5	SPTSSA	SRXN1
PSMC6	VCP	VCP	LSS	ST3GAL5	GPX3
HSPA5	SQSTM1	HSP90B1	TM7SF2	CLN8	VIMP
PSMC1	RHEB	TTC1	CYP27B1	SPTLC3	GSR
VCP	RRAGB	BAG2	HMGCS1	LARGE	TXN
HSP90B1	FAM134B	PFDN4	HMGCR	SGMS2	SOD1
UBXN4	VPS37A	EMC3	CRTC1	CERS5	PRDX1
CXCL8	ATG4A	ERO1LB	ELOVL6	ALDH3A2	TXNRD1
PSMC4	LGALS8	PDIA4	CREBBP	SPTLC1	FTL
STC2	VIPAS39	BAG3	SQLE	ST6GALNAC3	GLRX2
NPLOC4	GABARAPL2	CALR	CYP51A1	VAPB	PRDX6
HERPUD1	RAB1A	PTGES3	ACAT2	ASAH1	GCLC
JKAMP	RB1CC1	PDIA6	NCOA6	DEGS1	LAMTOR5
ATF3	ATG5	PDIA3	ACLY	ORMDL2	MSRA
SESN2	HSP90AA1	PDCL	TEAD3	ORMDL3	MGST1
UFD1L	LAMP2	HSP90AA1	DHCR7	SGPL1	TXNRD2
DERL2	CTSD	EMC2	TRERF1	ORMDL1	PRDX4
CHAC1	RRAGC	TMX1	MVK	SAMD8	NDUFS2
DNAJB11	RPS27A	CANX	PER1	A4GALT	PRNP
MTHFD2	ATG12	HSPE1	EP300	PPP2CA	NDUFA6
SHC1	UBB	RPS27A	SREBF2	CLN6	GLRX
CASP4	TOMM20	MESDC2	FDFT1	ACER3	ATOX1
CTH	CHMP2B	TBCA	ACACB	ELOVL1	PRDX2
PSMC3	LAMTOR5	FKBP3	ACACA	CERS6	LSP1
VIMP	CALCOCO2	TBCE	TEAD4	SPHK1	CAT
DNAJB4	CHMP4C	UBB	CARM1	CLN3	HMOX2
PDIA4	UBQLN1	DNAJC2	HELZ2	VAPA	SOD2
BAG3	MAP1LC3B	CCT6B	ABCA1	CERK	GPX4
CALR	ATG4C	PPIB	PER2	ALDH3B1	ABCC1
DDIT3	LAMTOR3	PEX19	TEAD2	SGPP1	MPO
HYOU1	ULK1	NUDCD2	NCOA1	PPAP2B	NDUFB4
UFM1	PRKAG2	MKKS	CCRN4L	PPP2R1A	PPP2R4
PDIA6	TOMM7	PFDN6	APOA1	PPAP2C	IPCEF1
SRPRB	CHMP4A	NGLY1	SCAP	PPAP2A	HHEX
SDF2L1	LAMTOR4	FKBP2	F7	ST6GALNAC5	CDKN2D
DNAJC3	HSPA8	ST13	TBL1X	ST8SIA1	JUNB
PDIA3	VAMP8	DERL1	MSMO1	KDSR	STK25
PSMC5	S100A8	EMC4	HIPK1	ST6GALNAC6	FES
JUN	TOMM5	ERP44	IDI2	GBA	G6PD
NFE2L2	TSG101	CCT8	CYP11A1	NEU1	EGLN2
HSP90AA1	ATG10	DNAJC7	INSIG1	SMPD1	OXSR1
CKS1B	C9ORF72	LMAN1	NFYC	CERS2	MBP
TMX1	S100A9	NPPC	ABCG1	SPHK2	PDLIM1
TRIB3	ATG7	HSPA8	MVD	GALC	ERCC2
HSPE1	FUNDC1	GNB3	DBP	CERS4	PFKP
HSP90AB1	DYNLL1	FKBP1A	PPARA	ALDH5A1	SCAF4
SEC61G	LAMTOR2	ALG12	NFIL3	NEU3	SBNO2
CEBPG	GABARAP	HSPD1	NCOA2	UGCG
XBP1	ATG4B	CDC37L1	MED1	PRKD3
ACADVL	VTA1	GNAI3	GPAM	NSMAF
SEC62	FIS1	TMX3	SCD	COL4A3BP
TSPYL2	WDR45	DNAJC19	SIK1	ACER2
DNAJB9	STAM2	CCT4	NR1D1	PPM1L
PPP1R15A	VPS33B	RGS9	KAT2B	PLA2G15
DERL3	CHMP4B	PPIA	HSD17B7	ALOXE3
POP4	FUNDC2	HSPA14	ACER2	DEGS2
SEC63	RRAGA	DFFA	PCK1	CERS1
TMCO1	STX12	FKBP14	C14ORF1	SPTLC2
SPCS3	SNF8	HSPA6	NCOR1	ST8SIA4
SEC61B	CHMP3	RUVBL2	NSDHL	ALOX12B
FAF2	CHMP2A	RAD23B	SEC24B	PRKD2
ATF4	TOMM6	FKBP11	FDPS	SMPD4
RPS14	PRKAB1	SIL1	RUNX2	CSNK1G2
RNF121	VPS4B	CLU	RXRA	ST8SIA6
TMEM67	WIPI1	PPID	SCARF1
GOSR2	RRAGD	RP2	FGF2
ERLEC1	VPS28	WFS1	PPARD
UBQLN1	UBA52	LMAN2L	CREB1
CREB3	USP30	BAG1	NRIP1
SEC61A1	WIPI2	P4HB	IDI1
DZIP3	PARK2	CHORDC1	PPIP5K1
BHLHA15	ATG101	DNAJC4	NFYA
EXOSC8	ATG4D	ERP29	G6PD
CDK5RAP3	VPS16	BBS12	CH25H
SERP1	ATG3	DNLZ	SP1
DERL1	PRKAB2	CCT7	KPNB1
UBE2J1	VPS51	TCP1	SPHK2
ERP44	TECPR1	UBA52	OSBPL1A
RNF139	NPC1	DNAJB1	SMARCD3
HSPA8	LAMTOR1	CCT2	MBTPS1
CREB3L1	VPS39	CCT3	RORA
NCK1	TCIRG1	HSPBP1	SC5D
HM13	MVB12A	PFDN2	GBA
UBE4B	TOMM22	CCT6A	STARD3
SPCS1	VPS25	AMFR	CHD9
VAPB	BNIP3	MPDU1	EBP
ARFGAP1	EMC6	DNAJB6	CRY2
UBE2W	EI24	DNAJC21	PPIP5K2
GFPT1	CLN3	HSPA1L	ARNTL2
HSPD1	TP53INP1	UBXN1	HIPK2
ATG10	CHMP6	DNAJA2	MTF1
TBL2	ACBD5	PDIA5	PGP
PPP2R5B	ATG16L2	GNG2	LDLRAP1
HSPA9	BECN1	BAG4	NR3C1
TUBB2A	SMURF1	SPHK1	KLF15
TMX3	VPS36	AIP	SERPINE1
AIFM1	ZFYVE1	EMC6	IL4
ATXN3	C6ORF106	TOR1A	NFYB
EIF4E	VTI1B	CCT5	SEC24A
CEBPB	SNX14	CSNK2B	HIF1A
SSR1	PIK3C3	VAPA	HDAC3
UBXN8	MFN1	FKBP8	MBTPS2
SYVN1	SNAP29	DNAJC10	NAMPT
SLC1A4	DYNLL2	MLEC	ISYNA1
SEC11A	NBR1	TBCC	SPHK1
BANF1	NRBF2	TXNDC11	CRY1
FKBP14	CHMP7	DNAJB14	ACAA1
DDIT4	PRKAG1	DNAJA4	PMVK
KIAA0368	MAP1LC3A	ENGASE	CLOCK
HSPA6	TRIM5	CRTAP	TGS1
TNFRSF10B	TOMM70A	CHCHD4	ACER3
YIF1A	MTMR14	DNAJB2	SNX17
BAK1	ATG16L1	ZFYVE21	AVP
EDEM1	TRAPPC8	GNAZ	TEAD1
BAX	LIX1L	GNB2	WWTR1
EIF4EBP1	EPG5	GANAB	ARNTL
UBA5	ATG13	NUDC	CLN6
CLU	STAM	UGGT1	CNBP
DDRGK1	UVRAG	DNAJB12	RBM4
EXOSC3	WDR45B	ATF6	ARV1
WFS1	VPS4A	GNB5	LCAT
RHBDD1	TOMM40	GNAT2	RAN
EXOSC5	VPS33A	PRKCSH	SEC24C
EDEM2	AMBRA1	FKBP4	GOT1
ATF6B	PRKAA1	ERO1L	DHDDS
SCAMP5	TBC1D5	HSPB1	NUS1
FLOT1	ITGB4	NUDCD3	SOAT1
P4HB	C19ORF12	GNAI2	BHLHE40
UFL1	PINK1	EMC1	ACAT1
YWHAZ	VDAC1	GNB4	APOE
EXOSC7	STX17	BAG5	HADHB
DNAJC4	VTI1A	HSPB6	FDX1
RNF103	ATG9B	MOGS	PARK7
NHP2	TP53	PIKFYVE	INSIG2
WIPI1	WDFY3	CDC37	ACAA2
DNAJA1	RAB7A	ENTPD5	PRKAG2
NABP1	MTMR3	GNAI1	TBL1XR1
DCP2	ATG2B	TRAP1	SEC23A
EXOSC9	ATP13A2	CSNK2A1	LBR
PREB	TSC1	FUT10	SAR1B
DNAJB1	HGS	FKBP9	MOXD1
NPM1	PIK3R4	TMX4	CLN8
SDF2	PACS2	GNB1	GGPS1
AUP1	MLST8	HSPA4L	SEC24D
EIF2AK3	TSC2	NFYC	SOAT2
EIF4A2	ULK2	FKBP5	APOL2
MARCH6	ULK3	CSNK2A2
SLC30A5	KIAA1324	SACS
POMT2	TRIM17	TBCD
EXOSC4	VPS13A	FKBP10
OS9	VPS37C	LTBP4
FAM129A	MFN2	FYCO1
DDX10	RPTOR	TXNDC5
TMEM33	ATG14	FKBP7
LSM1	MTOR	HSPA2
NOP56	TP53INP2	GAK
PARK2	MAP1S	FKBP1B
SDAD1	FBXO7	GNAO1
LSM4	VPS37B
AMFR	RAB23
SEL1L	ATG2A
SEC61A2	MARK2
PAIP1	ATG9A
EXOSC1	TMEM74
DKC1
UFC1
RNF185
TMTC3
HSPA1L
EIF4A3
PDIA5
UBQLN2
TMUB1
HSPH1
XPOT
SEC31A
EIF2S1
TOR1A
ATP2A2
SKIV2L2
MBTPS2
TRIM13
ADD1
TARS
ATP6V0D1
UBE2J2
KLHDC3
VEGFA
DNAJC10
RNF175
MAN1B1
NFYB
BCL2
STT3B
EXOSC2
TXNDC11
CCL2
CUL7
EXOSC6
CREB3L3
IARS
DNAJA4
POMT1
KIF5B
SLC7A5
ANKZF1
KDELR3
FBXO6
DNAJB2
ERLIN1
SERP2
GET4
USP13
ASNA1
RRP9
THBS4
TTC37
TPP1
FUS
F12
DNAJB12
ATF6
SRPR
TRAF2
HDGF
PARN
CREB3L2
THBS1
KLHL15
MBTPS1
DNAJB5
CNOT2
UBE2G2
IMP3
TMEM129
EXOC2
PIK3R1
EEF2
ERO1L
HSPA4
ALDH18A1
UBE4A
EDEM3
CNOT4
NFYA
ERLIN2
HSPB1
SGTA
GSK3B
TP53
PTPN1
DDX11
ZBTB17
NOLC1
DIS3
DCP1A
STUB1
CNOT6
SERPINH1
TATDN2
NOP14
HDAC6
ITPR1
EIF2AK4
EIF2B5
TOR1B
IFIT1
PARP16
CUL3
TMX4
HSPA4L
GEMIN4
CTDSP2
NFYC
DCTN1
DAXX
DAB2IP
LMNA
BCL2L11
TRIM25
MAP3K5
RNF126
BAG6
ERN1
CXXC1
EIF4G1
KHSRP
EXTL3
ATP2A1
TLN1
TXNDC5
HSF1
BRSK2
USP19
HSPA2
GSK3A
H2AFX
EP300
YOD1
EXOSC10
EDC4
PIK3R2
ALOX15
FOXRED2
